# Supplementary material for: Characterisation of insomnia as an environmental risk factor for asthma via Mendelian randomization and gene environment interaction
Source: Sci Rep. 2021 Nov 8;11:21813. doi: 10.1038/s41598-021-01291-6 (PMC8576024; doi:10.1038/s41598-021-01291-6)
Supplement: Supplementary file 1 — Supplementary Information 1. [file 41598_2021_1291_MOESM1_ESM.xlsx]

## Sheet: Table S1
Table S1. SNP list for the construction of GRSasthma derived from European-only asthma GWAS studies and their associations with asthma in the studies.
SNP	Chr	position	Effect allele	Other allele	EAF	OR	LCI	UCI	P	PMID
rs4233366	1	161159147	T	C	0.26	1.09	1.07	1.11	4.8e-15	27681293
rs662064	1	10557251	T	C	0.28	0.942	0.92	0.96	3.2e-08	27681293
rs903361	1	203058476	G	A	0.3406	0.9441	0.93	0.96	3.54e-12	31361310
rs115813648	1	152949110	C	T	0.01	1.16861	1.13	1.21	2e-13	31619474
rs301819	1	8441726	G	A	0.55	1.03919	1.03	1.05	1e-09	31619474
rs3828058	1	151813805	A	G	0.36	1.04827	1.04	1.06	1e-12	31619474
rs4845774	1	152473145	T	C	0.41	1.03538	1.02	1.05	2e-08	31619474
rs72702900	1	152799487	A	T	0.04	1.14378	1.11	1.18	6e-16	31619474
rs7517302	1	24927826	T	C	0.58	1.03501	1.02	1.05	4e-08	31619474
rs7523907	1	167458010	T	C	0.58	1.0394	1.03	1.05	9e-10	31619474
rs2230624	1	12175658	A	G	0.01	0.82081	0.78	0.87	8.27e-13	31959851
rs61816761	1	152285861	A	G	0.015	2.084	1.92	2.26	2.9e-67	30929738
rs12123821	1	152179152	T	C	0.046	1.523	1.44	1.61	4e-51	30929738
rs541559418	1	151760522	A	G	0.005	1.71	1.54	1.9	1e-23	30929738
rs4845604	1	151801680	G	A	0.858	1.14	1.1	1.18	9.5e-15	30929738
rs17668708	1	198640488	C	T	0.895	1.096	1.07	1.13	2.4e-11	30929738
rs78037977	1	172715702	A	G	0.879	1.116	1.08	1.16	1.4e-09	30929738
rs12750027	1	213056427	A	G	0.066	1.15	1.1	1.21	3.9e-09	30929738
rs34290285	2	242562010	A	G	0.2548	0.8805	0.87	0.9	1.08e-44	31361310
rs771018	2	198650259	A	G	0.4712	0.9577	0.94	0.97	2.96e-08	31361310
rs891058	2	8438693	A	G	0.2947	0.9253	0.91	0.94	1.97e-19	31361310
rs13022699	2	101671373	C	T	0.93	1.0898	1.07	1.11	8e-13	31619474
rs12470864	2	102926362	A	G	0.35	1.09217	1.08	1.11	7.58e-43	31959851
rs7423358	2	228704721	C	T	0.76	1.04605	1.03	1.06	1.32e-09	31959851
rs72823641	2	102936159	T	A	0.857	1.341	1.3	1.39	6.9e-68	30929738
rs2381712	2	146145018	G	T	0.519	1.056	1.04	1.07	9.5e-11	30929738
rs6755248	2	224664050	G	C	0.408	1.07	1.05	1.1	1.6e-08	30929738
rs143326447	2	112268732	C	T	0.118	1.108	1.07	1.15	1.8e-08	30929738
rs113048054	3	196327220	G	A	0.06587	0.8984	0.87	0.93	3.17e-11	31361310
rs6808893	3	187667357	C	T	0.4875	1.068	1.05	1.08	9.14e-17	31361310
rs73078636	3	50701250	A	G	0.1291	0.9321	0.91	0.95	2.34e-09	31361310
rs17670280	3	188682451	G	C	0.83	1.05911	1.04	1.08	5e-12	31619474
rs7626218	3	177134250	A	T	0.62	1.0455	1.03	1.06	2e-12	31619474
rs79337446	3	33047293	C	T	0.94	1.07448	1.05	1.1	5e-09	31619474
rs9852988	3	188327228	G	A	0.13	1.05463	1.04	1.07	3e-08	31619474
rs509399	3	187681712	T	C	0.07	0.93027	0.91	0.95	2.05e-09	31959851
rs35570272	3	33047662	T	G	0.393	1.106	1.08	1.13	7.8e-17	30929738
rs11715524	3	195762492	A	G	0.508	1.053	1.04	1.07	1.2e-09	30929738
rs10021288	4	122084379	A	G	0.26	1.05752	1.04	1.07	4e-15	31619474
rs138538714	4	122194117	C	T	0.96	1.11264	1.08	1.15	2e-08	31619474
rs45613035	4	123141070	C	T	0.096	1.2	1.15	1.25	5.6e-20	30929738
rs190438685	4	39390445	T	C	0.014	1.225	1.14	1.31	7e-09	30929738
rs11742240	5	35803577	T	G	0.2743	0.9307	0.92	0.95	2.94e-16	31361310
rs16903574	5	14610309	G	C	0.077	1.236	1.17	1.3	9.01e-16	31036433
rs10056243	5	110923378	A	G	0.08	1.09068	1.07	1.12	3e-12	31619474
rs10478040	5	111254701	C	T	0.94	1.09024	1.06	1.12	4e-10	31619474
rs115008099	5	132656189	T	C	0.19	1.10287	1.09	1.12	6e-32	31619474
rs12655443	5	142088291	A	C	0.51	1.04806	1.04	1.06	2e-14	31619474
rs149096812	5	111082543	T	C	0.99	1.1261	1.08	1.17	2e-08	31619474
rs17510339	5	132693722	T	C	0.16	1.06588	1.05	1.08	2e-11	31619474
rs17513503	5	110810746	G	C	0.08	1.10446	1.08	1.13	4e-17	31619474
rs1837253	5	111066174	C	T	0.75	1.11191	1.1	1.13	1e-51	31619474
rs4705959	5	132530099	T	C	0.74	1.0437	1.03	1.06	2e-09	31619474
rs62375550	5	111051427	C	G	0.05	1.09908	1.07	1.13	3e-09	31619474
rs6594500	5	111135296	A	G	0.39	1.06034	1.05	1.07	4e-20	31619474
rs72793573	5	111228575	A	G	0.26	1.04055	1.03	1.05	3e-08	31619474
rs11746314	5	156752957	G	A	0.08	1.09052	1.06	1.12	2.13e-10	31959851
rs3749833	5	131799626	C	T	0.29	1.07787	1.06	1.09	1.24e-26	31959851
rs3813308	5	118690781	G	C	0.4	1.04302	1.03	1.06	2.83e-11	31959851
rs114357009	6	28997735	A	G	0.03	1.15796	1.11	1.2	2e-10	31619474
rs1117490	6	30170510	C	T	0.234	1.1	1.06	1.14	2.78e-08	31036433
rs2428494	6	31322197	A	T	0.465	1.161	1.13	1.19	1.8e-36	30929738
rs3093539	6	31570500	G	A	0.98	1.18985	1.14	1.24	1e-09	31619474
rs2844482	6	31571990	T	C	0.12	1.06391	1.04	1.08	1e-09	31619474
rs6926894	6	32612430	C	T	0.5	1.16642	1.15	1.18	2.49e-126	31959851
rs28383364	6	32639135	A	G	0.81	1.09429	1.07	1.12	3e-17	31619474
rs35449774	6	33063835	T	C	0.14	1.07141	1.05	1.09	7e-11	31619474
rs3116989	6	33099538	G	T	0.867	1.151	1.11	1.19	5.3e-16	30929738
rs6899623	6	90276840	A	G	0.65	1.066	1.05	1.08	9e-24	31619474
rs9372120	6	106667535	G	T	0.205	1.106	1.07	1.14	5.5e-12	30929738
rs55743914	6	128293562	T	C	0.238	1.105	1.08	1.14	4.8e-13	30929738
rs2614266	6	135691792	A	T	0.4443	1.046	1.03	1.06	8.9e-09	31361310
rs6927172	6	138002175	C	G	0.779	1.09	1.06	1.12	1.4e-09	30929738
rs12201149	6	155162163	T	C	0.4147	1.047	1.03	1.06	9.01e-09	31361310
rs10215232	7	3 062 629	G	C	0.1169	0.9285	0.91	0.95	1.53e-09	31361310
rs3757727	7	20372919	C	T	0.402	0.9413	0.93	0.96	2.75e-14	31361310
rs34880821	7	22775450	A	G	0.283	1.106	1.07	1.14	4.73e-10	31036433
rs2390314	7	20416355	A	T	0.06	1.07427	1.05	1.1	3e-09	31619474
rs78823938	7	28101332	A	G	0.06	1.06537	1.04	1.09	5e-08	31619474
rs6967330	7	105658451	A	G	0.2	1.45	1.28	1.66	1.4e-08	24241537
rs12531500	7	20544209	A	G	0.565	1.103	1.08	1.13	1.8e-16	30929738
rs13263709	8	80374940	T	C	0.35	1.06854	1.06	1.08	2e-24	31619474
rs13277355	8	128777719	A	G	0.272	1.103	1.08	1.13	1.4e-13	30929738
rs11539209	9	131483551	A	T	0.07964	0.9209	0.9	0.95	1.55e-08	31361310
rs41283642	9	101915887	T	C	0.0336	0.8584	0.82	0.9	1.27e-11	31361310
rs58029167	9	5850375	G	A	0.27	1.05725	1.04	1.07	1e-15	31619474
rs75636497	9	6545605	C	G	0.85	1.05686	1.04	1.08	2e-08	31619474
rs7864027	9	6504189	A	C	0.16	1.07904	1.06	1.1	4e-18	31619474
rs992969	9	6209697	G	A	0.76	0.88346	0.87	0.9	4.92e-67	31959851
rs340934	9	6081804	T	G	0.806	1.208	1.17	1.24	1.6e-36	30929738
rs274943	9	23585839	T	C	0.516	1.08	1.05	1.11	9.1e-11	30929738
rs12722547	10	5885314	C	G	0.01696	0.731	0.69	0.78	6.03e-21	31361310
rs12785018	10	8473385	T	C	0.31	1.04309	1.03	1.06	1e-10	31619474
rs1444782	10	9016708	G	A	0.59	1.09618	1.08	1.11	1e-48	31619474
rs17406680	10	9166241	C	G	0.03	1.13269	1.11	1.16	6e-20	31619474
rs2477923	10	8524027	T	C	0.49	1.04635	1.03	1.06	6e-13	31619474
rs62626322	10	6073676	G	T	0.09	1.05587	1.04	1.08	4e-08	31619474
rs7087058	10	8072959	G	A	0.2	1.04752	1.03	1.06	1e-08	31619474
rs72784452	10	9069863	C	T	0.92	1.12428	1.1	1.15	2e-23	31619474
rs75125788	10	9213927	C	T	0.94	1.064	1.04	1.09	5e-08	31619474
rs77000868	10	9028714	T	G	0.96	1.1387	1.1	1.17	1e-14	31619474
rs7918084	10	92669710	T	C	0.56	1.03882	1.03	1.05	7e-10	31619474
rs827637	10	8968661	G	A	0.56	1.04052	1.03	1.05	2e-10	31619474
rs9663421	10	6013641	C	T	0.69	1.0449	1.03	1.06	3e-10	31619474
rs2025758	10	8841669	C	T	0.45	0.94938	0.94	0.96	2.46e-16	31959851
rs41284471	10	6626214	A	G	0.18	1.04438	1.03	1.06	4.31e-08	31959851
rs10791824	11	65791795	G	A	0.58	1.04133	1.03	1.05	4e-11	31619474
rs11828343	11	111620598	A	G	0.66	1.03819	1.02	1.05	2e-08	31619474
rs12718488	11	76655646	G	T	0.36	1.03838	1.03	1.05	9e-09	31619474
rs174566	11	61824890	A	G	0.64	1.03783	1.03	1.05	5e-09	31619474
rs7936275	11	10639293	T	G	0.28	1.03823	1.02	1.05	2e-08	31619474
rs72924800	11	65663606	A	G	0.14	0.94513	0.93	0.96	2.29e-09	31959851
rs11236797	11	76299649	A	C	0.445	1.214	1.19	1.24	2.4e-60	30929738
rs55646091	11	76299431	A	G	0.045	1.513	1.43	1.6	3.9e-50	30929738
rs12365699	11	118743286	G	A	0.832	1.141	1.11	1.18	6.1e-17	30929738
rs10836538	11	36365253	G	T	0.651	1.083	1.06	1.11	1.2e-10	30929738
rs62623446	12	55368291	T	C	0.072	1.188	1.13	1.25	1.4e-10	31036433
rs77741769	12	120926032	C	T	0.63	1.03673	1.02	1.05	3e-08	31619474
rs1059513	12	57489709	C	T	0.1	0.88928	0.87	0.91	2.57e-29	31959851
rs7961712	12	94604963	A	G	0.87	1.06067	1.04	1.08	5.77e-11	31959851
rs3122929	12	57509102	T	C	0.397	1.141	1.11	1.17	7.6e-28	30929738
rs705700	12	56389293	C	T	0.419	1.108	1.08	1.13	8.1e-18	30929738
rs2544026	12	48186563	T	A	0.746	1.06	1.04	1.08	1.7e-09	30929738
rs9316059	13	44475398	T	A	0.2027	1.056	1.04	1.08	1.35e-08	31361310
rs981625	13	74039935	G	C	0.06511	1.09	1.06	1.12	2.08e-08	31361310
rs59186511	13	99333984	C	T	0.87	1.07147	1.05	1.09	4e-13	31619474
rs9943	13	40326282	G	A	0.34	0.9617	0.95	0.97	4.37e-09	31959851
rs912425	13	42997324	G	A	0.237	1.084	1.05	1.11	6.4e-09	30929738
rs10131490	14	68276590	G	A	0.33	1.04967	1.04	1.06	3e-12	31619474
rs17103286	14	35885041	G	A	0.521	1.079	1.05	1.1	1.2e-10	30929738
rs4842921	15	84556623	A	G	0.3877	0.9565	0.94	0.97	2.63e-08	31361310
rs10152595	15	67183150	C	G	0.76	1.06739	1.05	1.08	1e-19	31619474
rs28617673	15	67078906	T	C	0.07	1.07504	1.06	1.09	5e-13	31619474
rs34986765	15	60777002	T	C	0.86	1.08628	1.07	1.1	2e-19	31619474
rs1465841	15	67385469	G	C	0.56	1.03765	1.02	1.05	5.73e-09	31959851
rs72743461	15	67441750	A	C	0.22	1.1093	1.09	1.13	1.36e-45	31959851
rs117683492	15	67413624	A	G	0.018	1.297	1.19	1.41	4.2e-09	30929738
rs12324931	16	50745926	C	A	0.04615	1.114	1.08	1.15	1.99e-09	31361310
rs179771	16	27417744	C	G	0.5	1.03829	1.03	1.05	3.23e-09	31959851
rs3024622	16	27354132	G	C	0.34	1.05604	1.04	1.07	2e-17	31619474
rs77315098	16	27370327	C	A	0.93	1.09166	1.07	1.11	1e-13	31619474
rs35441874	16	11213021	A	T	0.26	0.91406	0.9	0.93	1.57e-33	31959851
rs6498021	16	27414378	G	T	0.88	0.95099	0.93	0.97	2.79e-08	31959851
rs56308324	17	45819206	T	A	0.132	1.132	1.09	1.18	3.47e-09	31036433
rs8066625	17	40390629	A	G	0.1	1.151	1.1	1.21	4.9e-09	31036433
rs146644295	17	39418339	C	G	0.03	1.178	1.14	1.22	2e-14	31619474
rs2305482	17	39984674	A	C	0.46	1.04507	1.03	1.06	6e-13	31619474
rs28412876	17	49377153	T	G	0.38	1.05185	1.04	1.06	2e-15	31619474
rs72827176	17	39654542	C	T	0.95	1.08251	1.06	1.11	5e-09	31619474
rs801429	17	39279125	T	C	0.17	1.05445	1.04	1.07	3e-10	31619474
rs1008723	17	38066267	T	G	0.51	0.89791	0.89	0.91	1.49e-65	31959851
rs117097909	17	38064971	A	G	0.051	1.355	1.29	1.43	1.5e-31	30929738
rs9893132	17	38755021	G	A	0.642	1.095	1.07	1.12	1.4e-13	30929738
rs112401631	17	38764524	A	T	0.017	1.354	1.24	1.47	1.6e-12	30929738
rs9895436	17	43457886	A	G	0.398	1.089	1.06	1.11	1.8e-12	30929738
rs12964116	18	61442619	G	A	0.036	1.336	1.25	1.43	2.56e-16	31036433
rs4574025	18	60009814	T	C	0.534	1.092	1.07	1.12	1.3e-13	30929738
rs12965763	18	51816408	A	G	0.222	1.1	1.07	1.13	2.3e-11	30929738
rs1893380	18	48647640	C	G	0.378	1.083	1.06	1.11	5.2e-11	30929738
rs4807630	19	1170445	T	C	0.308	1.093	1.06	1.13	2.06e-08	31036433
rs117710327	19	33726578	A	C	0.07	0.8787	0.86	0.9	1.45e-23	31959851
rs8103278	19	46370381	A	G	0.32	0.95841	0.95	0.97	1.82e-10	31959851
rs2918302	19	8785744	A	G	0.153	1.107	1.07	1.14	5.8e-10	30929738
rs2315646	20	63748397	G	T	0.35	1.03859	1.03	1.05	3e-09	31619474
rs2738783	20	62308612	G	T	0.789	1.087	1.06	1.12	7.5e-09	30929738
rs2766667	20	52172404	T	C	0.254	1.079	1.05	1.11	1.7e-08	30929738
rs2834787	21	35130261	G	A	0.14	1.0572	1.04	1.07	2e-11	31619474
rs2284033	22	35863980	A	G	0.44	0.89	0.86	0.93	1.2e-08	20860503

## Sheet: Table S2
Table S2. SNP list used as the instrumental variable for insomnia, their associations with insomnia in 23andMe and UK Biobank, and their associations with asthma in TAGC.
						Insomnia			TAGC asthma
SNP	Chr	posotion	Effect allele	Other allele	EAF	log(OR)	SE	P	log(OR)	SE	P
rs2089358	1	37194103	T	C	0.7038	-0.040822	0.007	2.75e-10	-0.00197928	0.0143609	0.89038
rs11588755	1	57819204	A	G	0.522	-0.0345914	0.006	5.14e-09	-0.0108797	0.0124365	0.381672
rs699844	1	74878253	A	G	0.9195	0.0601539	0.011	4.11e-08	-0.0130145	0.0241883	0.590544
rs6702604	1	107190062	A	G	0.5843	-0.036664	0.006	1.3e-09	0.0126936	0.0129541	0.327137
rs1289939	1	117944435	T	C	0.2325	-0.040822	0.007	6e-09	0.00316353	0.0150547	0.833561
rs5877	1	173878862	T	C	0.6691	0.0363319	0.006	1.23e-08	0.0409952	0.0148641	0.00581567
rs11803128	1	190060095	A	G	0.6541	-0.040822	0.006	6.85e-11	0.00508841	0.0133995	0.704133
rs823247	2	2850540	T	C	0.479	-0.036664	0.006	5.25e-10	-0.0206257	0.0125787	0.101059
rs13010288	2	51824512	T	G	0.1326	-0.05975	0.009	9.26e-12	-0.0283727	0.0186079	0.127317
rs11679943	2	77724624	A	G	0.3471	0.0372958	0.006	3.16e-09	0.00539243	0.0129864	0.677968
rs62158170	2	114082175	A	G	0.7856	0.0657877	0.007	1.2e-19	0.0101198	0.0154457	0.512348
rs10928256	2	146458738	T	C	0.4192	0.0344014	0.006	1.61e-08	-0.0253045	0.0129175	0.0501199
rs116466468	2	159137557	T	C	0.7593	0.0440169	0.007	2.11e-10	-0.00117831	0.0143439	0.93453
rs4664299	2	160570033	T	C	0.2349	-0.040822	0.007	4.95e-09	0.00319106	0.0153227	0.835028
rs7571486	2	176473295	A	G	0.251	-0.0387408	0.007	1.4e-08	-0.010831	0.0146157	0.45866
rs55772859	2	208042581	A	C	0.3106	0.0421012	0.006	4.82e-11	0.00841909	0.0139761	0.546914
rs62213452	2	210380152	T	G	0.2788	0.0372958	0.007	2.39e-08	0.00244619	0.0142979	0.864155
rs34967082	2	215382654	A	G	0.4136	0.0353671	0.006	4.34e-09	0.00350645	0.0128273	0.784578
rs1530938	2	236900633	A	G	0.4423	0.0363319	0.006	8.82e-10	-0.00180973	0.0127394	0.887034
rs6808140	3	10581380	T	C	0.5053	0.0392207	0.006	5.35e-11	0.00870022	0.0125215	0.487165
rs35110063	3	43066558	A	G	0.4266	0.0392207	0.006	8.82e-11	-0.0131433	0.0126561	0.299038
rs17025198	3	88001713	A	G	0.2043	0.0411419	0.007	2.19e-08	-0.0162089	0.0154687	0.294707
rs1580173	3	107955515	A	G	0.5608	0.0334348	0.006	2.28e-08	0.0234629	0.0125903	0.0623821
rs73163783	3	117602144	T	C	0.7232	-0.0377019	0.007	1.39e-08	-0.00081072	0.0144156	0.955151
rs492858	3	155432229	T	C	0.0759	-0.0661398	0.011	3.46e-09	0.0135689	0.0237365	0.567562
rs4260410	3	178469932	T	C	0.332	0.0344014	0.006	4.87e-08	0.0256748	0.0135519	0.0581514
rs16990210	4	34720226	T	C	0.8478	-0.0460439	0.008	1.97e-08	-0.0200425	0.0190428	0.29257
rs17005118	4	82288564	A	G	0.264	0.0421012	0.007	6.13e-10	0.00390527	0.0142307	0.783756
rs11722569	4	112822731	T	C	0.6586	0.0344014	0.006	2.91e-08	0.00249658	0.0132949	0.851045
rs13138995	4	148987430	A	G	0.3896	0.0344014	0.006	1.97e-08	-0.0119303	0.0127088	0.347865
rs17223714	5	50492629	A	G	0.7885	0.0459289	0.007	2.44e-10	0.0111599	0.0153966	0.468559
rs16903122	5	87693561	T	C	0.2487	0.0554347	0.007	9.04e-16	0.0162046	0.0146684	0.269281
rs35539975	5	91607148	A	G	0.7785	0.0421012	0.007	4.49e-09	-0.00109361	0.0147686	0.940971
rs17083297	5	92995477	A	C	0.1766	-0.0439519	0.008	1.6e-08	0.02918	0.0174199	0.0939161
rs12187443	5	102660400	T	C	0.6681	0.0401818	0.006	1.64e-10	-0.00799744	0.0133403	0.548844
rs2431108	5	103947968	T	C	0.672	-0.0534008	0.006	7.83e-17	-0.0050554	0.0137285	0.712694
rs152555	5	106849674	A	G	0.8544	-0.0523465	0.008	4.83e-10	-0.00256943	0.0197602	0.896542
rs55972276	5	135653737	A	C	0.1366	0.0732505	0.009	4.19e-17	0.0280351	0.018991	0.139882
rs6888135	5	141254063	A	C	0.4965	0.0382587	0.006	1.21e-10	0.00052857	0.0128061	0.967077
rs6601080	5	179511043	A	G	0.6762	0.0353671	0.006	2.21e-08	-0.0109215	0.0135481	0.420169
rs10947690	6	37631768	A	G	0.7408	-0.0470916	0.007	4.04e-12	0.0049333	0.0153318	0.747629
rs10947987	6	41754370	T	C	0.4431	-0.0325232	0.006	4.08e-08	0.00704258	0.0125263	0.573963
rs10944696	6	94498850	A	G	0.2978	-0.0377019	0.007	7.99e-09	-0.0274476	0.0143479	0.0557468
rs314281	6	105400605	T	C	0.4531	-0.0429075	0.006	6.03e-13	0.0163514	0.01275	0.19968
rs728017	6	124292594	A	G	0.3864	-0.0345914	0.006	9.51e-09	-0.00256639	0.0129859	0.843336
rs62429521	6	140324582	A	C	0.1456	0.0506931	0.008	1.78e-09	0.0360983	0.0170886	0.0346505
rs1147852	6	147980909	A	G	0.3095	0.0392207	0.006	9.94e-10	0.00574243	0.0137282	0.675733
rs4709655	6	163280204	T	C	0.1191	-0.0544562	0.009	3.09e-09	0.00039221	0.0197836	0.984183
rs940780	7	3323848	T	C	0.3588	0.0382587	0.006	8.5e-10	0.00032056	0.0130688	0.980431
rs190073	7	10985188	A	G	0.4141	-0.0335568	0.006	2.86e-08	-0.018224	0.0125134	0.145292
rs521484	7	49894349	A	G	0.7668	-0.0397809	0.007	1.53e-08	0.0178551	0.0146203	0.22199
rs6465151	7	88310899	T	C	0.1134	0.0563803	0.009	1.9e-09	-0.0130491	0.0194025	0.501235
rs75932578	7	106844694	T	C	0.2159	-0.0397809	0.007	4.15e-08	-0.00860405	0.0150915	0.568594
rs670501	7	108625185	T	C	0.2133	0.0525924	0.007	7.4e-13	0.00998455	0.0140204	0.476374
rs12666306	7	115082406	A	G	0.5017	0.0421012	0.006	2.24e-12	-0.0054118	0.0124793	0.664532
rs17520265	7	119674508	A	G	0.0342	-0.0910194	0.016	2.87e-08	0.005242	0.0356043	0.882951
rs6967168	7	132672192	T	G	0.7544	-0.0439519	0.007	1.39e-10	0.00426452	0.0148168	0.773487
rs2598293	7	133989882	T	C	0.4763	0.0353671	0.006	2.48e-09	0.019587	0.0126277	0.120873
rs28611339	8	10170037	T	G	0.1282	0.0582689	0.009	8.46e-11	-0.0191975	0.0189016	0.309795
rs874168	8	30849450	T	C	0.5254	0.0344014	0.006	7.95e-09	-0.00919026	0.0128954	0.476044
rs871994	8	35190619	A	C	0.4352	0.0353671	0.006	5.5e-09	0.00561684	0.0125511	0.654502
rs671985	8	60914783	A	G	0.4516	-0.0377019	0.006	2.79e-10	-0.00190033	0.0124862	0.879033
rs4588900	8	73890425	A	G	0.5164	0.0334348	0.006	1.57e-08	-0.00056138	0.0125269	0.964256
rs17643634	8	91650818	T	C	0.165	-0.05975	0.008	1.34e-13	0.0124429	0.0180721	0.491127
rs10955647	8	114154187	T	G	0.5321	0.0334348	0.006	1.84e-08	0.0100836	0.0127208	0.427962
rs10758593	9	4292083	A	G	0.3989	-0.0356272	0.006	4.9e-09	0.00138983	0.0128756	0.91404
rs10756571	9	14534505	T	C	0.6853	0.0363319	0.006	1.8e-08	-0.00882032	0.0140777	0.530957
rs4090240	9	77118987	T	C	0.2775	-0.0387408	0.007	8.46e-09	-0.00039841	0.0143132	0.977793
rs10761240	9	96361922	A	G	0.3963	-0.0429075	0.006	2.12e-12	-0.0362449	0.0129544	0.00514387
rs1927902	9	120518991	T	C	0.2542	0.0525924	0.007	1.15e-14	0.0208478	0.0148883	0.161429
rs6597649	9	133786652	T	C	0.3994	0.0334348	0.006	3.05e-08	0.0207644	0.0137762	0.131743
rs7040224	9	134886837	A	G	0.3161	0.0372958	0.006	4.24e-09	0.0236652	0.0133073	0.0753442
rs72773790	9	139109080	T	C	0.6732	0.0372958	0.006	3.71e-09	-0.00608858	0.0148686	0.682178
rs10825503	10	57177470	T	G	0.4873	0.0334348	0.006	1.43e-08	0.00380392	0.0128112	0.766526
rs224029	10	64519299	T	C	0.3995	-0.0387408	0.006	2.51e-10	0.0021808	0.0128506	0.865243
rs72899452	11	45415577	T	C	0.0648	0.0741794	0.012	1e-09	0.00693311	0.0250618	0.782056
rs4592425	11	62697813	T	G	0.6965	0.0401818	0.006	4.31e-10	-0.00857215	0.0151806	0.572292
rs667730	11	83277325	T	C	0.5788	0.0334348	0.006	2.26e-08	0.0148597	0.0128495	0.247502
rs6589988	11	99126016	A	G	0.6757	-0.0377019	0.006	4.7e-09	-0.0152278	0.0135269	0.260274
rs647905	11	121534938	T	C	0.5409	0.0334348	0.006	2.87e-08	0.0118083	0.0129049	0.360181
rs1167132	12	43484487	T	C	0.3917	0.0353671	0.006	8.73e-09	0.00216295	0.0127544	0.865337
rs324017	12	57487814	A	C	0.294	0.0392207	0.007	1.61e-09	-0.0426502	0.0153339	0.0054119
rs7486418	12	84336911	T	G	0.657	0.0411419	0.006	6.84e-11	0.00975662	0.0131212	0.457132
rs8181889	13	53613990	A	G	0.3992	-0.0377019	0.006	8.9e-10	-0.00534477	0.0140744	0.70413
rs11838830	13	60362013	A	G	0.9436	-0.080126	0.013	5.2e-10	-0.0310016	0.0278094	0.264941
rs9563886	13	61720066	T	C	0.6063	-0.0335568	0.006	3.08e-08	0.00201441	0.0132743	0.879382
rs11149313	13	85294881	A	G	0.7297	0.0401818	0.007	2.38e-09	0.0260544	0.0139786	0.0623376
rs2389631	13	96932868	A	C	0.6666	-0.0397809	0.006	2.03e-10	-0.0301294	0.0143463	0.0357166
rs12912299	15	38897857	T	C	0.4893	-0.0429075	0.006	4.42e-13	-0.00526858	0.0132226	0.690297
rs715338	15	57215867	A	G	0.5776	0.0411419	0.006	7.85e-12	0.00193833	0.012673	0.878439
rs1038093	15	74012409	T	C	0.6282	0.0392207	0.006	2.47e-10	-0.00882563	0.0134686	0.51229
rs176644	15	89913632	T	G	0.4036	0.0353671	0.006	9.49e-09	0.0025517	0.0128787	0.842941
rs4702	15	91426560	A	G	0.5562	-0.0481404	0.006	6.78e-16	-0.0131212	0.0136813	0.337531
rs3184470	16	715164	A	G	0.3507	-0.0377019	0.006	9.73e-10	-0.00518884	0.0137683	0.70627
rs12924275	16	9191790	T	C	0.268	0.0382587	0.007	1.93e-08	-0.0132469	0.01392	0.341278
rs1015438	16	51177517	A	G	0.1882	0.0582689	0.008	2.51e-14	0.0115058	0.0167019	0.490891
rs34214423	16	52303107	A	C	0.8087	0.0449734	0.008	3.18e-09	0.00888244	0.0158555	0.575335
rs3902952	16	61647589	T	C	0.1881	0.0478373	0.008	2.55e-10	-0.00967181	0.0151645	0.523609
rs35322724	16	77137324	A	C	0.5774	0.0487902	0.006	3.75e-16	-0.0281869	0.0127585	0.0271563
rs7214267	17	43157709	A	G	0.581	-0.0439519	0.006	5.09e-13	-0.0299358	0.0126292	0.0177709
rs9889282	17	50259142	A	C	0.6129	-0.0418642	0.006	4.7e-12	-0.0178727	0.0134426	0.183665
rs8076183	17	61024696	T	C	0.4485	-0.0377019	0.006	2.75e-10	0.016467	0.0125466	0.189362
rs12605642	18	31313965	T	G	0.4864	0.0353671	0.006	2.13e-09	0.0189653	0.0123844	0.125674
rs10502966	18	50748499	A	G	0.582	-0.0387408	0.006	8.54e-11	-0.00647446	0.0124989	0.604455
rs60565673	18	52906830	T	G	0.6211	-0.0429075	0.006	1.59e-12	-0.00493275	0.0131772	0.708151
rs9964420	18	56824041	A	C	0.301	0.0353671	0.007	4.54e-08	-0.00339473	0.0140677	0.809313
rs6510033	19	30710785	A	G	0.7253	-0.036664	0.007	4.66e-08	0.0109785	0.0149515	0.462785
rs908668	19	56134038	T	C	0.2081	0.0497421	0.007	1.41e-11	-0.0254762	0.0160782	0.113077
rs2867690	20	41972028	T	C	0.1819	0.0421012	0.008	3.7e-08	-0.0045676	0.0160067	0.775372
rs910187	20	45841052	A	G	0.373	-0.0345914	0.006	1.63e-08	-0.0144279	0.0134012	0.28165
rs6019663	20	47774512	T	C	0.293	0.0401818	0.007	6.47e-10	0.0189198	0.0136877	0.166896
rs2838787	21	46539725	A	G	0.3924	-0.0356272	0.006	7.65e-09	-0.00497682	0.0128219	0.697905
rs11090039	22	41496800	A	G	0.2871	0.0392207	0.007	1.82e-09	0.0356893	0.0141567	0.0117015

## Sheet: Table S3
Table S3. SNP list used as the instrumental variable for insomnia, their associations with insomnia in 23andMe and UK Biobank, and their associations with asthma in UK Biobank.
						Insomnia			UKB asthma
SNP	Chr	posotion	Effect allele	Other allele	EAF	log(OR)	SE	P	log(OR)	SE	P
rs2089358	1	37194103	T	C	0.7038	-0.040822	0.007	2.75e-10	0.000607837	0.000856942	0.478133
rs11588755	1	57819204	A	G	0.522	-0.0345914	0.006	5.14e-09	0.00257822	0.000779612	0.000942909
rs1937447	1	66358242	C	G	0.7593	-0.0387408	0.007	2.08e-08	-0.000528965	0.000907681	0.560052
rs699844	1	74878253	A	G	0.9195	0.0601539	0.011	4.11e-08	-0.000760076	0.0014156	0.591317
rs12030482	1	96961268	A	T	0.2201	0.0411419	0.007	8.16e-09	0.00107264	0.000936645	0.252129
rs6702604	1	107190062	A	G	0.5843	-0.036664	0.006	1.3e-09	-3.90319e-05	0.000788392	0.960514
rs1289939	1	117944435	T	C	0.2325	-0.040822	0.007	6e-09	-0.00104415	0.000922539	0.257708
rs5877	1	173878862	T	C	0.6691	0.0363319	0.006	1.23e-08	0.0023772	0.00083069	0.00421376
rs11803128	1	190060095	A	G	0.6541	-0.040822	0.006	6.85e-11	-0.0021316	0.000818622	0.00921786
rs623025	1	201765094	T	C	0.2552	-0.0377019	0.007	3.16e-08	0.000649303	0.00089422	0.467771
rs823247	2	2850540	T	C	0.479	-0.036664	0.006	5.25e-10	0.000641199	0.000782303	0.412428
rs6734957	2	42813247	T	G	0.2388	-0.0418642	0.007	1.82e-09	-0.000482868	0.000913066	0.596914
rs56097173	2	44262449	T	C	0.6808	0.0401818	0.006	2.69e-10	-0.000671685	0.000835467	0.421418
rs13010288	2	51824512	T	G	0.1326	-0.05975	0.009	9.26e-12	-0.00261774	0.00114165	0.0218514
rs6545798	2	60521311	A	T	0.4104	-0.040822	0.006	1.19e-11	-0.000208125	0.000798023	0.794246
rs1519102	2	66677816	C	G	0.6891	-0.036664	0.006	1.9e-08	-0.000266786	0.000842484	0.751498
rs62149809	2	73853830	A	G	0.986	0.147558	0.025	5.71e-09	0.00339992	0.00330266	0.303269
rs11679943	2	77724624	A	G	0.3471	0.0372958	0.006	3.16e-09	0.000860579	0.000816921	0.292139
rs62158170	2	114082175	A	G	0.7856	0.0657877	0.007	1.2e-19	0.00136497	0.000950264	0.150885
rs10928256	2	146458738	T	C	0.4192	0.0344014	0.006	1.61e-08	-0.000846963	0.000794356	0.286322
rs6756610	2	147480394	C	G	0.6291	0.0372958	0.006	1.14e-09	0.000157995	0.000809949	0.84534
rs116466468	2	159137557	T	C	0.7593	0.0440169	0.007	2.11e-10	9.08883e-05	0.000909459	0.920395
rs4664299	2	160570033	T	C	0.2349	-0.040822	0.007	4.95e-09	-0.00213777	0.000918229	0.0199049
rs7571486	2	176473295	A	G	0.251	-0.0387408	0.007	1.4e-08	0.000280834	0.000898075	0.754503
rs55772859	2	208042581	A	C	0.3106	0.0421012	0.006	4.82e-11	0.00295685	0.000839556	0.000428479
rs62213452	2	210380152	T	G	0.2788	0.0372958	0.007	2.39e-08	0.00176518	0.000866615	0.0416639
rs34967082	2	215382654	A	G	0.4136	0.0353671	0.006	4.34e-09	0.00128733	0.000792216	0.104169
rs1530938	2	236900633	A	G	0.4423	0.0363319	0.006	8.82e-10	0.00108478	0.000783476	0.166184
rs62194948	2	239222376	C	G	0.275	0.0392207	0.007	4.64e-09	-7.78333e-05	0.000869299	0.928656
rs6808140	3	10581380	T	C	0.5053	0.0392207	0.006	5.35e-11	-9.20913e-05	0.00077953	0.905959
rs7615602	3	18718055	C	G	0.2715	-0.0397809	0.007	2.59e-09	0.00171278	0.00087629	0.0506326
rs35110063	3	43066558	A	G	0.4266	0.0392207	0.006	8.82e-11	0.000183796	0.000785617	0.815023
rs7625896	3	44062561	A	G	0.6545	0.0363319	0.006	5.28e-09	0.000698728	0.000822402	0.395537
rs7432782	3	48941551	T	C	0.9558	-0.0833816	0.014	7.42e-09	-0.000740488	0.00188532	0.694493
rs1567084	3	71435955	A	G	0.4981	0.0334348	0.006	2.14e-08	0.00097749	0.000782851	0.211802
rs17025198	3	88001713	A	G	0.2043	0.0411419	0.007	2.19e-08	-0.000387295	0.000965013	0.688172
rs1580173	3	107955515	A	G	0.5608	0.0334348	0.006	2.28e-08	0.00201976	0.000785139	0.0100974
rs73163783	3	117602144	T	C	0.7232	-0.0377019	0.007	1.39e-08	-0.00115523	0.000869021	0.183735
rs492858	3	155432229	T	C	0.0759	-0.0661398	0.011	3.46e-09	-0.00189545	0.0014661	0.196063
rs2364921	3	158522463	T	C	0.4691	-0.0335568	0.006	2.13e-08	0.00100829	0.000780931	0.196656
rs4260410	3	178469932	T	C	0.332	0.0344014	0.006	4.87e-08	0.00098017	0.00082317	0.233762
rs2216427	3	180785697	C	G	0.6527	0.0353671	0.006	1.6e-08	0.000434252	0.00081879	0.595864
rs16990210	4	34720226	T	C	0.8478	-0.0460439	0.008	1.97e-08	0.00185632	0.0010828	0.086459
rs17005118	4	82288564	A	G	0.264	0.0421012	0.007	6.13e-10	0.000308876	0.000882456	0.726325
rs72657797	4	90820809	T	C	0.1759	-0.0555127	0.008	1.52e-12	-0.000992721	0.00102363	0.332145
rs4699157	4	106055212	T	C	0.958	-0.0812101	0.015	3.98e-08	-0.000520965	0.00188968	0.782788
rs11722569	4	112822731	T	C	0.6586	0.0344014	0.006	2.91e-08	-0.000542077	0.000820099	0.508619
rs13138995	4	148987430	A	G	0.3896	0.0344014	0.006	1.97e-08	0.000607552	0.00080342	0.449526
rs17223714	5	50492629	A	G	0.7885	0.0459289	0.007	2.44e-10	-0.000235606	0.000951488	0.80443
rs12520974	5	61514611	T	C	0.4846	-0.0356272	0.006	1.69e-09	-0.00122219	0.000778133	0.116261
rs701394	5	80296487	A	G	0.6376	-0.0356272	0.006	6.83e-09	0.000856952	0.000810531	0.290388
rs16903122	5	87693561	T	C	0.2487	0.0554347	0.007	9.04e-16	0.00130824	0.000898495	0.145383
rs35539975	5	91607148	A	G	0.7785	0.0421012	0.007	4.49e-09	0.00163912	0.00093593	0.0798914
rs17083297	5	92995477	A	C	0.1766	-0.0439519	0.008	1.6e-08	-0.00128484	0.00101938	0.207521
rs12187443	5	102660400	T	C	0.6681	0.0401818	0.006	1.64e-10	-0.000416986	0.000827238	0.614212
rs2431108	5	103947968	T	C	0.672	-0.0534008	0.006	7.83e-17	-0.00264024	0.000827893	0.00142728
rs152555	5	106849674	A	G	0.8544	-0.0523465	0.008	4.83e-10	-0.00114995	0.00109664	0.294358
rs55972276	5	135653737	A	C	0.1366	0.0732505	0.009	4.19e-17	0.000781102	0.0011257	0.487758
rs6888135	5	141254063	A	C	0.4965	0.0382587	0.006	1.21e-10	0.000316038	0.000778558	0.684796
rs62383308	5	165460085	A	G	0.0805	-0.05975	0.011	3.98e-08	-0.00135931	0.00141627	0.337164
rs6601080	5	179511043	A	G	0.6762	0.0353671	0.006	2.21e-08	-0.000648398	0.000833441	0.436583
rs11756035	6	18843810	C	G	0.1281	0.0506931	0.009	1.29e-08	-0.00133838	0.00117039	0.252819
rs10947690	6	37631768	A	G	0.7408	-0.0470916	0.007	4.04e-12	0.000300507	0.000883443	0.73374
rs9394502	6	38452503	T	C	0.3343	-0.0544562	0.006	7.76e-18	-0.000862751	0.000827153	0.296932
rs10947987	6	41754370	T	C	0.4431	-0.0325232	0.006	4.08e-08	-0.000312375	0.000783152	0.68999
rs10944696	6	94498850	A	G	0.2978	-0.0377019	0.007	7.99e-09	-0.000520825	0.000853916	0.541912
rs2388840	6	99598756	A	G	0.5757	-0.036664	0.006	1.37e-09	-0.00167353	0.000788556	0.0338158
rs314281	6	105400605	T	C	0.4531	-0.0429075	0.006	6.03e-13	0.000265333	0.000780666	0.733948
rs728017	6	124292594	A	G	0.3864	-0.0345914	0.006	9.51e-09	-0.000376543	0.000797095	0.636646
rs62429521	6	140324582	A	C	0.1456	0.0506931	0.008	1.78e-09	-0.000146603	0.00109766	0.893751
rs1147852	6	147980909	A	G	0.3095	0.0392207	0.006	9.94e-10	0.000857775	0.000843644	0.309273
rs4709655	6	163280204	T	C	0.1191	-0.0544562	0.009	3.09e-09	-0.00361456	0.0011978	0.00254742
rs6978112	7	1966841	T	C	0.4105	0.0344014	0.006	2.11e-08	0.00120698	0.000792129	0.127581
rs940780	7	3323848	T	C	0.3588	0.0382587	0.006	8.5e-10	0.00164312	0.000809653	0.042417
rs190073	7	10985188	A	G	0.4141	-0.0335568	0.006	2.86e-08	-0.000806911	0.000792193	0.308404
rs521484	7	49894349	A	G	0.7668	-0.0397809	0.007	1.53e-08	0.00180754	0.000921045	0.0497061
rs6465151	7	88310899	T	C	0.1134	0.0563803	0.009	1.9e-09	0.00149562	0.00123404	0.225523
rs6973090	7	102008352	A	G	0.25	-0.0377019	0.007	4.31e-08	-6.25134e-05	0.000900461	0.944652
rs75932578	7	106844694	T	C	0.2159	-0.0397809	0.007	4.15e-08	0.00145213	0.000945574	0.124611
rs670501	7	108625185	T	C	0.2133	0.0525924	0.007	7.4e-13	-0.0012758	0.000951405	0.179933
rs12666306	7	115082406	A	G	0.5017	0.0421012	0.006	2.24e-12	0.000758791	0.000781618	0.331651
rs17520265	7	119674508	A	G	0.0342	-0.0910194	0.016	2.87e-08	-0.00173876	0.00207805	0.402746
rs6967168	7	132672192	T	G	0.7544	-0.0439519	0.007	1.39e-10	-0.000939601	0.000900066	0.296521
rs2598293	7	133989882	T	C	0.4763	0.0353671	0.006	2.48e-09	-0.000235107	0.000777814	0.762449
rs28611339	8	10170037	T	G	0.1282	0.0582689	0.009	8.46e-11	0.000281299	0.00116444	0.809111
rs874168	8	30849450	T	C	0.5254	0.0344014	0.006	7.95e-09	0.000150897	0.00077864	0.846336
rs871994	8	35190619	A	C	0.4352	0.0353671	0.006	5.5e-09	-0.00055876	0.000784449	0.476282
rs671985	8	60914783	A	G	0.4516	-0.0377019	0.006	2.79e-10	-0.000472575	0.000783486	0.546397
rs4588900	8	73890425	A	G	0.5164	0.0334348	0.006	1.57e-08	0.00221506	0.000778079	0.00441581
rs17643634	8	91650818	T	C	0.165	-0.05975	0.008	1.34e-13	-0.000726899	0.00104882	0.488272
rs28552587	8	103356226	A	G	0.5641	0.0334348	0.006	3.3e-08	0.00150353	0.000784202	0.0552039
rs10955647	8	114154187	T	G	0.5321	0.0334348	0.006	1.84e-08	4.5317e-05	0.000778718	0.953594
rs10758593	9	4292083	A	G	0.3989	-0.0356272	0.006	4.9e-09	3.82212e-05	0.000793174	0.961567
rs118166957	9	8858043	T	C	0.1591	0.0676586	0.008	1.95e-16	0.00030548	0.00105933	0.773063
rs10756571	9	14534505	T	C	0.6853	0.0363319	0.006	1.8e-08	-0.000238562	0.000842586	0.777077
rs4090240	9	77118987	T	C	0.2775	-0.0387408	0.007	8.46e-09	9.56095e-05	0.00086718	0.912209
rs10761240	9	96361922	A	G	0.3963	-0.0429075	0.006	2.12e-12	-0.000421842	0.000795438	0.595886
rs1927902	9	120518991	T	C	0.2542	0.0525924	0.007	1.15e-14	0.00115072	0.000894862	0.198473
rs2792990	9	125621610	C	G	0.8553	0.0544882	0.008	1.15e-10	-0.000406714	0.00110823	0.713623
rs6597649	9	133786652	T	C	0.3994	0.0334348	0.006	3.05e-08	0.000647189	0.000795276	0.415765
rs7040224	9	134886837	A	G	0.3161	0.0372958	0.006	4.24e-09	0.000629727	0.000835628	0.451091
rs72773790	9	139109080	T	C	0.6732	0.0372958	0.006	3.71e-09	-0.000751694	0.000828386	0.364185
rs77641763	9	140265782	T	C	0.122	0.07139	0.009	6.53e-15	-0.000284011	0.00117639	0.809225
rs10825503	10	57177470	T	G	0.4873	0.0334348	0.006	1.43e-08	-4.08276e-05	0.000778419	0.958171
rs224029	10	64519299	T	C	0.3995	-0.0387408	0.006	2.51e-10	-0.00129534	0.000793244	0.102478
rs11001276	10	76825638	A	T	0.74	-0.0377019	0.007	2.52e-08	-0.00154425	0.000887708	0.0819313
rs7475916	10	77771194	C	G	0.3533	-0.036664	0.006	6.7e-09	0.000683357	0.000817638	0.403285
rs214934	11	17193475	A	T	0.3123	-0.0377019	0.006	3.16e-09	0.000302121	0.000836088	0.717837
rs72899452	11	45415577	T	C	0.0648	0.0741794	0.012	1e-09	0.00188289	0.00157147	0.230852
rs4592425	11	62697813	T	G	0.6965	0.0401818	0.006	4.31e-10	-0.000528794	0.00084717	0.532504
rs79693059	11	72340686	C	G	0.9158	-0.0725707	0.011	1.61e-11	-0.00117237	0.00140676	0.404631
rs10898940	11	73455292	A	C	0.5173	0.0344014	0.006	8.09e-09	0.00222865	0.000786702	0.00461296
rs667730	11	83277325	T	C	0.5788	0.0334348	0.006	2.26e-08	0.00114435	0.000786709	0.145779
rs6589988	11	99126016	A	G	0.6757	-0.0377019	0.006	4.7e-09	0.00117407	0.000831913	0.158161
rs647905	11	121534938	T	C	0.5409	0.0334348	0.006	2.87e-08	0.00029979	0.000778885	0.700314
rs2286729	12	6873818	A	G	0.0862	0.0695261	0.011	5.37e-11	-0.000122849	0.00137414	0.928763
rs1167132	12	43484487	T	C	0.3917	0.0353671	0.006	8.73e-09	0.0001222	0.000796971	0.878138
rs324017	12	57487814	A	C	0.294	0.0392207	0.007	1.61e-09	0.000651247	0.000854376	0.445912
rs61921611	12	66367726	T	C	0.692	-0.0439519	0.006	7.84e-12	-0.00301253	0.000844558	0.000361152
rs7486418	12	84336911	T	G	0.657	0.0411419	0.006	6.84e-11	0.0012147	0.000819876	0.138456
rs6606731	12	109982578	A	T	0.1923	0.0430595	0.008	1.51e-08	0.0013079	0.000986395	0.184862
rs4767645	12	118385788	T	G	0.4614	-0.036664	0.006	6.47e-10	-0.000547715	0.00078737	0.486664
rs8181889	13	53613990	A	G	0.3992	-0.0377019	0.006	8.9e-10	-0.00128093	0.00079496	0.107112
rs11838830	13	60362013	A	G	0.9436	-0.080126	0.013	5.2e-10	0.00202239	0.00169076	0.231642
rs9563886	13	61720066	T	C	0.6063	-0.0335568	0.006	3.08e-08	0.000546536	0.000794703	0.491627
rs11149313	13	85294881	A	G	0.7297	0.0401818	0.007	2.38e-09	0.00218841	0.000881555	0.0130488
rs2389631	13	96932868	A	C	0.6666	-0.0397809	0.006	2.03e-10	-0.000703624	0.000825692	0.394124
rs4981170	14	33412996	A	G	0.1943	-0.0544562	0.008	7.33e-13	0.00144614	0.000986942	0.142847
rs12912299	15	38897857	T	C	0.4893	-0.0429075	0.006	4.42e-13	-0.00138682	0.000783403	0.0766867
rs715338	15	57215867	A	G	0.5776	0.0411419	0.006	7.85e-12	0.000234779	0.000790036	0.766334
rs7168238	15	66709386	C	G	0.0743	0.0639133	0.011	1.8e-08	0.00115625	0.00149391	0.438948
rs1038093	15	74012409	T	C	0.6282	0.0392207	0.006	2.47e-10	0.00102119	0.000806288	0.205323
rs176644	15	89913632	T	G	0.4036	0.0353671	0.006	9.49e-09	-0.00108532	0.000795899	0.172683
rs4702	15	91426560	A	G	0.5562	-0.0481404	0.006	6.78e-16	-0.00247141	0.000782422	0.00158508
rs7402939	15	99183876	T	C	0.376	-0.0356272	0.006	5.19e-09	-0.00133525	0.000811028	0.0996896
rs3184470	16	715164	A	G	0.3507	-0.0377019	0.006	9.73e-10	-0.00198337	0.000816632	0.015153
rs12924275	16	9191790	T	C	0.268	0.0382587	0.007	1.93e-08	-0.000212413	0.000877642	0.808759
rs830716	16	12323509	C	G	0.7133	0.0449734	0.007	8.68e-12	0.00131105	0.000863154	0.128787
rs1015438	16	51177517	A	G	0.1882	0.0582689	0.008	2.51e-14	0.000615799	0.000998836	0.537554
rs34214423	16	52303107	A	C	0.8087	0.0449734	0.008	3.18e-09	0.000538833	0.00098963	0.586113
rs9931543	16	56128782	T	C	0.7359	0.0478373	0.007	1.11e-12	0.0013471	0.000885237	0.128076
rs3902952	16	61647589	T	C	0.1881	0.0478373	0.008	2.55e-10	0.0015506	0.00099973	0.120898
rs35322724	16	77137324	A	C	0.5774	0.0487902	0.006	3.75e-16	-0.000942652	0.000791353	0.23358
rs4790076	17	2243628	T	C	0.1742	0.0478373	0.008	1.76e-09	0.000134733	0.00102501	0.895424
rs34490907	17	26933741	C	G	0.8878	0.0535408	0.009	1.76e-08	-0.00355122	0.00123174	0.00393813
rs7214267	17	43157709	A	G	0.581	-0.0439519	0.006	5.09e-13	-0.0026063	0.000789679	0.000965406
rs11650304	17	46035001	C	G	0.9308	0.0667236	0.012	1.23e-08	-0.00178836	0.00153553	0.24416
rs9889282	17	50259142	A	C	0.6129	-0.0418642	0.006	4.7e-12	0.000426752	0.00080097	0.594177
rs8076183	17	61024696	T	C	0.4485	-0.0377019	0.006	2.75e-10	-0.00132907	0.00078426	0.0901364
rs12605642	18	31313965	T	G	0.4864	0.0353671	0.006	2.13e-09	0.00147829	0.000779358	0.0578549
rs10502966	18	50748499	A	G	0.582	-0.0387408	0.006	8.54e-11	-0.0014803	0.000789372	0.0607547
rs60565673	18	52906830	T	G	0.6211	-0.0429075	0.006	1.59e-12	-0.000218897	0.000803534	0.785301
rs9964420	18	56824041	A	C	0.301	0.0353671	0.007	4.54e-08	-0.000878844	0.000849117	0.300665
rs12983032	19	5073447	A	G	0.3434	-0.0429075	0.006	1.07e-11	-0.000631396	0.000818784	0.440625
rs6510033	19	30710785	A	G	0.7253	-0.036664	0.007	4.66e-08	-1.43638e-05	0.000874337	0.986893
rs908668	19	56134038	T	C	0.2081	0.0497421	0.007	1.41e-11	0.0010931	0.000954899	0.25232
rs6119267	20	31163914	C	G	0.6891	-0.05975	0.006	2.32e-20	0.000284801	0.000843258	0.73556
rs2867690	20	41972028	T	C	0.1819	0.0421012	0.008	3.7e-08	-0.000447336	0.00101104	0.658162
rs910187	20	45841052	A	G	0.373	-0.0345914	0.006	1.63e-08	0.000568793	0.000804672	0.479652
rs6019663	20	47774512	T	C	0.293	0.0401818	0.007	6.47e-10	0.00148227	0.00085192	0.0818748
rs76145129	20	62670427	T	G	0.1238	-0.0502412	0.009	2.73e-08	0.000423083	0.00118028	0.719999
rs2838787	21	46539725	A	G	0.3924	-0.0356272	0.006	7.65e-09	-0.000614316	0.000798335	0.441599
rs11090039	22	41496800	A	G	0.2871	0.0392207	0.007	1.82e-09	0.00289994	0.000861741	0.000764927

## Sheet: Table S4
Table S4. SNP list used as the instrumental variable for asthma, their associations with asthma in the studies, and their associations with insomnia in UK Biobank.
						Exposure (Asthma)					Outcome (Insomnia)
SNP	Chr	position	Effect allele	Other allele	EAF	OR	LCI	UCI	P	PMID	BETA	SE	P
rs4233366	1	161159147	T	C	0.26	1.09	1.07	1.11	4.8e-15	27681293	-0.00476871	0.00196859	0.0154191
rs662064	1	10557251	T	C	0.28	0.942	0.92	0.96	3.2e-08	27681293	-0.00387738	0.00187673	0.0388258
rs903361	1	203058476	G	A	0.3406	0.9441	0.93	0.96	3.54e-12	31361310	-0.0016481	0.00184096	0.370661
rs115813648	1	152949110	C	T	0.01	1.16861	1.13	1.21	2e-13	31619474	0.00156174	0.00586496	0.790022
rs301819	1	8441726	G	A	0.55	1.03919	1.03	1.05	1e-09	31619474	-0.00323404	0.00177771	0.0688795
rs3828058	1	151813805	A	G	0.36	1.04827	1.04	1.06	1e-12	31619474	-5.4e-05	0.00181605	0.976258
rs4845774	1	152473145	T	C	0.41	1.03538	1.02	1.05	2e-08	31619474	-0.00249462	0.0017608	0.156555
rs72702900	1	152799487	A	T	0.04	1.14378	1.11	1.18	6e-16	31619474	-0.00171207	0.0045835	0.708756
rs7517302	1	24927826	T	C	0.58	1.03501	1.02	1.05	4e-08	31619474	0.000181145	0.00176337	0.91818
rs7523907	1	167458010	T	C	0.58	1.0394	1.03	1.05	9e-10	31619474	0.00143799	0.00175055	0.411389
rs2230624	1	12175658	A	G	0.01	0.82081	0.78	0.87	8.27e-13	31959851	0.00724651	0.00713419	0.309752
rs61816761	1	152285861	A	G	0.015	2.084	1.92	2.26	2.9e-67	30929738	0.00695586	0.00609455	0.253735
rs12123821	1	152179152	T	C	0.046	1.523	1.44	1.61	4e-51	30929738	-0.00400068	0.00406509	0.32504
rs4845604	1	151801680	G	A	0.858	1.14	1.1	1.18	9.5e-15	30929738	0.00207321	0.00249803	0.406575
rs17668708	1	198640488	C	T	0.895	1.096	1.07	1.13	2.4e-11	30929738	-0.000661964	0.00285638	0.816733
rs78037977	1	172715702	A	G	0.879	1.116	1.08	1.16	1.4e-09	30929738	-0.00418909	0.00267017	0.116685
rs12750027	1	213056427	A	G	0.066	1.15	1.1	1.21	3.9e-09	30929738	-0.00419368	0.00347673	0.227737
rs34290285	2	242562010	A	G	0.2548	0.8805	0.87	0.9	1.08e-44	31361310	-0.000533591	0.00199572	0.789187
rs891058	2	8438693	A	G	0.2947	0.9253	0.91	0.94	1.97e-19	31361310	-0.00281354	0.00190938	0.140609
rs13022699	2	101671373	C	T	0.93	1.0898	1.07	1.11	8e-13	31619474	0.00369321	0.00341983	0.28017
rs12470864	2	102926362	A	G	0.35	1.09217	1.08	1.11	7.58e-43	31959851	-0.00111056	0.00178882	0.534708
rs7423358	2	228704721	C	T	0.76	1.04605	1.03	1.06	1.32e-09	31959851	0.00126694	0.00204033	0.534635
rs72823641	2	102936159	T	A	0.857	1.341	1.3	1.39	6.9e-68	30929738	-0.00240637	0.00253033	0.341599
rs2381712	2	146145018	G	T	0.519	1.056	1.04	1.07	9.5e-11	30929738	-0.0032542	0.00174085	0.0615786
rs6755248	2	224664050	G	C	0.408	1.07	1.05	1.1	1.6e-08	30929738	0.00359015	0.00177714	0.0433651
rs143326447	2	112268732	C	T	0.118	1.108	1.07	1.15	1.8e-08	30929738	-0.00244151	0.00268678	0.363503
rs113048054	3	196327220	G	A	0.06587	0.8984	0.87	0.93	3.17e-11	31361310	-0.00346018	0.00349386	0.321999
rs6808893	3	187667357	C	T	0.4875	1.068	1.05	1.08	9.14e-17	31361310	-0.000471334	0.00176183	0.789065
rs73078636	3	50701250	A	G	0.1291	0.9321	0.91	0.95	2.34e-09	31361310	-0.00246604	0.00259472	0.341907
rs17670280	3	188682451	G	C	0.83	1.05911	1.04	1.08	5e-12	31619474	-0.00119263	0.00233157	0.608993
rs7626218	3	177134250	A	T	0.62	1.0455	1.03	1.06	2e-12	31619474	0.00206349	0.00178247	0.247003
rs79337446	3	33047293	C	T	0.94	1.07448	1.05	1.1	5e-09	31619474	-0.00153213	0.00343649	0.655712
rs9852988	3	188327228	G	A	0.13	1.05463	1.04	1.07	3e-08	31619474	0.00099379	0.00271066	0.713901
rs509399	3	187681712	T	C	0.07	0.93027	0.91	0.95	2.05e-09	31959851	-0.000524746	0.00328568	0.873112
rs35570272	3	33047662	T	G	0.393	1.106	1.08	1.13	7.8e-17	30929738	-0.00128807	0.00179028	0.471847
rs11715524	3	195762492	A	G	0.508	1.053	1.04	1.07	1.2e-09	30929738	0.000739626	0.00175073	0.672685
rs10021288	4	122084379	A	G	0.26	1.05752	1.04	1.07	4e-15	31619474	0.000953579	0.00203015	0.638563
rs138538714	4	122194117	C	T	0.96	1.11264	1.08	1.15	2e-08	31619474	0.00799232	0.00537241	0.136841
rs45613035	4	123141070	C	T	0.096	1.2	1.15	1.25	5.6e-20	30929738	0.00197651	0.00291726	0.498075
rs190438685	4	39390445	T	C	0.014	1.225	1.14	1.31	7e-09	30929738	-0.000839735	0.00716557	0.906709
rs11742240	5	35803577	T	G	0.2743	0.9307	0.92	0.95	2.94e-16	31361310	0.000550177	0.00195086	0.777931
rs16903574	5	14610309	G	C	0.077	1.236	1.17	1.3	9.01e-16	31036433	0.00161704	0.00334463	0.62876
rs10056243	5	110923378	A	G	0.08	1.09068	1.07	1.12	3e-12	31619474	0.00266631	0.00350867	0.447304
rs10478040	5	111254701	C	T	0.94	1.09024	1.06	1.12	4e-10	31619474	1.73e-05	0.00398374	0.996528
rs115008099	5	132656189	T	C	0.19	1.10287	1.09	1.12	6e-32	31619474	0.00395423	0.00235639	0.0933319
rs12655443	5	142088291	A	C	0.51	1.04806	1.04	1.06	2e-14	31619474	-0.00283996	0.00174163	0.102968
rs149096812	5	111082543	T	C	0.99	1.1261	1.08	1.17	2e-08	31619474	0.00290543	0.00607191	0.632292
rs17510339	5	132693722	T	C	0.16	1.06588	1.05	1.08	2e-11	31619474	0.00286586	0.00267022	0.283152
rs17513503	5	110810746	G	C	0.08	1.10446	1.08	1.13	4e-17	31619474	0.00440745	0.00334507	0.18764
rs1837253	5	111066174	C	T	0.75	1.11191	1.1	1.13	1e-51	31619474	-0.00303364	0.00198458	0.126363
rs4705959	5	132530099	T	C	0.74	1.0437	1.03	1.06	2e-09	31619474	0.00315745	0.00199075	0.112726
rs62375550	5	111051427	C	G	0.05	1.09908	1.07	1.13	3e-09	31619474	-0.00522748	0.00445948	0.241111
rs6594500	5	111135296	A	G	0.39	1.06034	1.05	1.07	4e-20	31619474	-0.00297298	0.00178573	0.0959423
rs72793573	5	111228575	A	G	0.26	1.04055	1.03	1.05	3e-08	31619474	-0.00447589	0.00198886	0.0244186
rs11746314	5	156752957	G	A	0.08	1.09052	1.06	1.12	2.13e-10	31959851	0.0044327	0.00372423	0.233956
rs3749833	5	131799626	C	T	0.29	1.07787	1.06	1.09	1.24e-26	31959851	-0.00134105	0.00197567	0.497275
rs6899623	6	90276840	A	G	0.65	1.066	1.05	1.08	9e-24	31619474	0.00195832	0.00181906	0.281679
rs9372120	6	106667535	G	T	0.205	1.106	1.07	1.14	5.5e-12	30929738	0.000530397	0.00213849	0.804116
rs55743914	6	128293562	T	C	0.238	1.105	1.08	1.14	4.8e-13	30929738	-0.00194709	0.00204188	0.340299
rs6927172	6	138002175	C	G	0.779	1.09	1.06	1.12	1.4e-09	30929738	0.00020528	0.00209595	0.921979
rs12201149	6	155162163	T	C	0.4147	1.047	1.03	1.06	9.01e-09	31361310	-0.00260034	0.00178369	0.144884
rs10215232	7	3 062 629	G	C	0.1169	0.9285	0.91	0.95	1.53e-09	31361310	-0.00672985	0.00270492	0.0128469
rs3757727	7	20372919	C	T	0.402	0.9413	0.93	0.96	2.75e-14	31361310	-0.0015658	0.00177596	0.377959
rs34880821	7	22775450	A	G	0.283	1.106	1.07	1.14	4.73e-10	31036433	-0.0002528	0.00193581	0.896099
rs2390314	7	20416355	A	T	0.06	1.07427	1.05	1.1	3e-09	31619474	0.0068058	0.00342325	0.0468004
rs78823938	7	28101332	A	G	0.06	1.06537	1.04	1.09	5e-08	31619474	-0.00725579	0.00323361	0.0248416
rs6967330	7	105658451	A	G	0.2	1.45	1.28	1.66	1.4e-08	24241537	0.00260877	0.00232834	0.262526
rs12531500	7	20544209	A	G	0.565	1.103	1.08	1.13	1.8e-16	30929738	-0.00193479	0.00176237	0.272276
rs13263709	8	80374940	T	C	0.35	1.06854	1.06	1.08	2e-24	31619474	-0.00345531	0.00182799	0.0587286
rs13277355	8	128777719	A	G	0.272	1.103	1.08	1.13	1.4e-13	30929738	-0.00200017	0.00195729	0.306826
rs11539209	9	131483551	A	T	0.07964	0.9209	0.9	0.95	1.55e-08	31361310	-0.00390496	0.00321375	0.224337
rs41283642	9	101915887	T	C	0.0336	0.8584	0.82	0.9	1.27e-11	31361310	-0.00636405	0.00481559	0.186319
rs58029167	9	5850375	G	A	0.27	1.05725	1.04	1.07	1e-15	31619474	0.00292428	0.0019566	0.135028
rs75636497	9	6545605	C	G	0.85	1.05686	1.04	1.08	2e-08	31619474	-0.0008485	0.00272283	0.755327
rs7864027	9	6504189	A	C	0.16	1.07904	1.06	1.1	4e-18	31619474	-0.00296959	0.00246721	0.228736
rs992969	9	6209697	G	A	0.76	0.88346	0.87	0.9	4.92e-67	31959851	-0.00189174	0.00200811	0.346169
rs340934	9	6081804	T	G	0.806	1.208	1.17	1.24	1.6e-36	30929738	0.000122158	0.00222073	0.956132
rs274943	9	23585839	T	C	0.516	1.08	1.05	1.11	9.1e-11	30929738	-0.000235951	0.00174552	0.892473
rs12722547	10	5885314	C	G	0.01696	0.731	0.69	0.78	6.03e-21	31361310	-0.00695564	0.0066446	0.295187
rs12785018	10	8473385	T	C	0.31	1.04309	1.03	1.06	1e-10	31619474	0.000325162	0.00185614	0.860937
rs1444782	10	9016708	G	A	0.59	1.09618	1.08	1.11	1e-48	31619474	-6.24e-05	0.00176123	0.971729
rs17406680	10	9166241	C	G	0.03	1.13269	1.11	1.16	6e-20	31619474	0.000784725	0.00390349	0.840674
rs2477923	10	8524027	T	C	0.49	1.04635	1.03	1.06	6e-13	31619474	-0.000155204	0.00175045	0.929348
rs62626322	10	6073676	G	T	0.09	1.05587	1.04	1.08	4e-08	31619474	0.00326627	0.00275743	0.236204
rs7087058	10	8072959	G	A	0.2	1.04752	1.03	1.06	1e-08	31619474	0.000812301	0.00232531	0.72684
rs72784452	10	9069863	C	T	0.92	1.12428	1.1	1.15	2e-23	31619474	0.00460927	0.00330976	0.163733
rs75125788	10	9213927	C	T	0.94	1.064	1.04	1.09	5e-08	31619474	0.00222003	0.0032045	0.488444
rs77000868	10	9028714	T	G	0.96	1.1387	1.1	1.17	1e-14	31619474	0.00889822	0.00488568	0.0685646
rs7918084	10	92669710	T	C	0.56	1.03882	1.03	1.05	7e-10	31619474	-0.000414657	0.00175278	0.81299
rs827637	10	8968661	G	A	0.56	1.04052	1.03	1.05	2e-10	31619474	-0.00121042	0.00175321	0.489942
rs9663421	10	6013641	C	T	0.69	1.0449	1.03	1.06	3e-10	31619474	0.00224503	0.00195883	0.251751
rs2025758	10	8841669	C	T	0.45	0.94938	0.94	0.96	2.46e-16	31959851	-0.00119913	0.00175199	0.493698
rs41284471	10	6626214	A	G	0.18	1.04438	1.03	1.06	4.31e-08	31959851	0.00101767	0.00217314	0.639574
rs10791824	11	65791795	G	A	0.58	1.04133	1.03	1.05	4e-11	31619474	-0.00278954	0.00176092	0.113164
rs11828343	11	111620598	A	G	0.66	1.03819	1.02	1.05	2e-08	31619474	0.0040707	0.00193055	0.0349824
rs12718488	11	76655646	G	T	0.36	1.03838	1.03	1.05	9e-09	31619474	-0.000138393	0.00182857	0.939671
rs7936275	11	10639293	T	G	0.28	1.03823	1.02	1.05	2e-08	31619474	-0.000936665	0.00192395	0.626369
rs72924800	11	65663606	A	G	0.14	0.94513	0.93	0.96	2.29e-09	31959851	9.14e-05	0.00262574	0.972224
rs11236797	11	76299649	A	C	0.445	1.214	1.19	1.24	2.4e-60	30929738	-0.00126553	0.00174918	0.469372
rs55646091	11	76299431	A	G	0.045	1.513	1.43	1.6	3.9e-50	30929738	-0.00338795	0.00401513	0.398785
rs12365699	11	118743286	G	A	0.832	1.141	1.11	1.18	6.1e-17	30929738	-0.00112375	0.00234624	0.631969
rs10836538	11	36365253	G	T	0.651	1.083	1.06	1.11	1.2e-10	30929738	0.00018446	0.00183198	0.919797
rs62623446	12	55368291	T	C	0.072	1.188	1.13	1.25	1.4e-10	31036433	0.00170066	0.00336724	0.613516
rs77741769	12	120926032	C	T	0.63	1.03673	1.02	1.05	3e-08	31619474	-0.00644012	0.00183072	0.000435191
rs1059513	12	57489709	C	T	0.1	0.88928	0.87	0.91	2.57e-29	31959851	-0.000949388	0.00280448	0.734967
rs7961712	12	94604963	A	G	0.87	1.06067	1.04	1.08	5.77e-11	31959851	3.72e-05	0.00244923	0.987867
rs3122929	12	57509102	T	C	0.397	1.141	1.11	1.17	7.6e-28	30929738	-0.001624	0.0017814	0.361958
rs705700	12	56389293	C	T	0.419	1.108	1.08	1.13	8.1e-18	30929738	-0.00394073	0.00176252	0.0253618
rs2544026	12	48186563	T	A	0.746	1.06	1.04	1.08	1.7e-09	30929738	-0.000300561	0.00201014	0.881142
rs9316059	13	44475398	T	A	0.2027	1.056	1.04	1.08	1.35e-08	31361310	0.00221962	0.00216988	0.306345
rs981625	13	74039935	G	C	0.06511	1.09	1.06	1.12	2.08e-08	31361310	-0.00271677	0.00352683	0.441113
rs59186511	13	99333984	C	T	0.87	1.07147	1.05	1.09	4e-13	31619474	-0.002202	0.0026814	0.411527
rs9943	13	40326282	G	A	0.34	0.9617	0.95	0.97	4.37e-09	31959851	-0.00153861	0.00182715	0.399745
rs912425	13	42997324	G	A	0.237	1.084	1.05	1.11	6.4e-09	30929738	0.00166953	0.00204153	0.413483
rs10131490	14	68276590	G	A	0.33	1.04967	1.04	1.06	3e-12	31619474	0.00294981	0.00194787	0.129931
rs17103286	14	35885041	G	A	0.521	1.079	1.05	1.1	1.2e-10	30929738	0.00245759	0.00174619	0.159311
rs4842921	15	84556623	A	G	0.3877	0.9565	0.94	0.97	2.63e-08	31361310	0.00146032	0.00178568	0.413477
rs10152595	15	67183150	C	G	0.76	1.06739	1.05	1.08	1e-19	31619474	0.00814535	0.0020279	5.9e-05
rs28617673	15	67078906	T	C	0.07	1.07504	1.06	1.09	5e-13	31619474	-0.001602	0.00280309	0.567653
rs34986765	15	60777002	T	C	0.86	1.08628	1.07	1.1	2e-19	31619474	-0.0026723	0.00259032	0.302237
rs72743461	15	67441750	A	C	0.22	1.1093	1.09	1.13	1.36e-45	31959851	-0.000846766	0.00204849	0.679343
rs117683492	15	67413624	A	G	0.018	1.297	1.19	1.41	4.2e-09	30929738	-0.00594787	0.00642359	0.354478
rs12324931	16	50745926	C	A	0.04615	1.114	1.08	1.15	1.99e-09	31361310	0.0124287	0.00413306	0.0026373
rs3024622	16	27354132	G	C	0.34	1.05604	1.04	1.07	2e-17	31619474	0.00245972	0.00183569	0.180267
rs77315098	16	27370327	C	A	0.93	1.09166	1.07	1.11	1e-13	31619474	0.000576148	0.00328864	0.860928
rs35441874	16	11213021	A	T	0.26	0.91406	0.9	0.93	1.57e-33	31959851	-0.00516271	0.00202752	0.0108868
rs6498021	16	27414378	G	T	0.88	0.95099	0.93	0.97	2.79e-08	31959851	-0.0020616	0.00253871	0.416754
rs56308324	17	45819206	T	A	0.132	1.132	1.09	1.18	3.47e-09	31036433	0.0041005	0.00256724	0.110214
rs8066625	17	40390629	A	G	0.1	1.151	1.1	1.21	4.9e-09	31036433	0.000778815	0.00297066	0.793191
rs146644295	17	39418339	C	G	0.03	1.178	1.14	1.22	2e-14	31619474	-0.00423084	0.00604888	0.484276
rs2305482	17	39984674	A	C	0.46	1.04507	1.03	1.06	6e-13	31619474	-0.00283276	0.00174681	0.104874
rs28412876	17	49377153	T	G	0.38	1.05185	1.04	1.06	2e-15	31619474	-0.00255554	0.00180556	0.156962
rs72827176	17	39654542	C	T	0.95	1.08251	1.06	1.11	5e-09	31619474	-0.0033647	0.00388603	0.386575
rs801429	17	39279125	T	C	0.17	1.05445	1.04	1.07	3e-10	31619474	0.000145533	0.00239914	0.95163
rs1008723	17	38066267	T	G	0.51	0.89791	0.89	0.91	1.49e-65	31959851	0.000637941	0.00174177	0.714172
rs117097909	17	38064971	A	G	0.051	1.355	1.29	1.43	1.5e-31	30929738	-0.00600792	0.00381366	0.115172
rs9893132	17	38755021	G	A	0.642	1.095	1.07	1.12	1.4e-13	30929738	-0.00357774	0.00182236	0.0496192
rs112401631	17	38764524	A	T	0.017	1.354	1.24	1.47	1.6e-12	30929738	0.00235386	0.00609079	0.699154
rs9895436	17	43457886	A	G	0.398	1.089	1.06	1.11	1.8e-12	30929738	-2.05e-05	0.00178096	0.990826
rs12964116	18	61442619	G	A	0.036	1.336	1.25	1.43	2.56e-16	31036433	0.0088035	0.00469354	0.060703
rs4574025	18	60009814	T	C	0.534	1.092	1.07	1.12	1.3e-13	30929738	-0.00381888	0.00175271	0.029344
rs12965763	18	51816408	A	G	0.222	1.1	1.07	1.13	2.3e-11	30929738	-0.000685896	0.00208748	0.742475
rs1893380	18	48647640	C	G	0.378	1.083	1.06	1.11	5.2e-11	30929738	-0.00184638	0.00179706	0.304212
rs4807630	19	1170445	T	C	0.308	1.093	1.06	1.13	2.06e-08	31036433	0.00278858	0.00189764	0.141698
rs117710327	19	33726578	A	C	0.07	0.8787	0.86	0.9	1.45e-23	31959851	0.00208409	0.00355389	0.55759
rs8103278	19	46370381	A	G	0.32	0.95841	0.95	0.97	1.82e-10	31959851	-0.00258315	0.00182922	0.157905
rs2918302	19	8785744	A	G	0.153	1.107	1.07	1.14	5.8e-10	30929738	-0.00069366	0.00242121	0.774499
rs2315646	20	63748397	G	T	0.35	1.03859	1.03	1.05	3e-09	31619474	0.0024174	0.00184265	0.189549
rs2738783	20	62308612	G	T	0.789	1.087	1.06	1.12	7.5e-09	30929738	0.00483486	0.0021384	0.0237618
rs2766667	20	52172404	T	C	0.254	1.079	1.05	1.11	1.7e-08	30929738	-0.00307846	0.00199504	0.122817
rs2834787	21	35130261	G	A	0.14	1.0572	1.04	1.07	2e-11	31619474	-0.00445798	0.00242118	0.0655858
rs2284033	22	35863980	A	G	0.44	0.89	0.86	0.93	1.2e-08	20860503	-0.000922617	0.00175513	0.599117

## Sheet: Table S9
Table S9. Lead SNP list of cross-trait meta-analysis between asthma and insomnia
SNP	Chr	Position	Pasthma	Pinsomnia	Pmeta	GENE
rs10047072	1	57841619	7.55e-05	3.99e-07	3.74e-11	DAB1
rs72178138	1	72609597	2.72e-05	6.24e-05	4.19e-08	NEGR1
rs11576898	1	87715209	0.018692	4.24e-08	1.47e-08	79kb 5' of LMO4
rs11695810	2	102660702	1.97e-07	0.00133848	9.2e-10	16kb 3' of IL1R2
rs9815484	3	117637295	0.0034637	1.12e-08	6.4e-09	LSAMP
rs537069642	3	50119387	3.86e-05	1.3e-09	3.79e-12	7kb 5' of RBM5
rs2299012	5	131916940	9.03e-29	0.00834141	3.34e-30	RAD50
rs66480968	6	101246872	0.00354093	1.22e-07	4.02e-08	ASCC3
rs9494892	6	138223489	1.75e-06	0.00396086	3.25e-08	19kb 3' of TNFAIP3
rs1547668	6	33775446	1.1e-05	8.28e-06	2.42e-09	3.7kb 5' of MLN
rs4739738	8	81291645	3.14e-21	0.0292293	5.52e-22	26kb 5' of U6
rs1993484	10	82222698	3.35e-05	2.59e-05	2.17e-08	TSPAN14
rs497273	12	121204682	2.53e-08	0.000350735	1.98e-11	SPPL3
rs1689510	12	56396768	8.26e-18	0.000125677	1.44e-20	SUOX
rs12422981	12	57294066	2.24e-05	1.93e-07	3.78e-12	23kb 3' of SDR9C7
rs113892147	12	58004070	8.28e-07	4.05e-05	1.07e-09	ARHGEF25
rs9576151	13	37570484	0.00261645	8.56e-08	2.07e-08	ALG5
rs71421264	14	103244070	0.00194381	7.32e-06	4.61e-08	TRAF3
rs10152595	15	67475488	3.03e-16	4.11e-05	2.38e-17	SMAD3
rs2241099	16	11225064	5.26e-29	0.0105814	1.85e-30	CLEC16A
rs28496749	17	38133545	5.54e-19	0.0413192	1.52e-19	GSDMA
rs35722758	17	43004835	3.56e-06	3.3e-05	3.28e-09	KIF18B
rs552915127	17	43110149	0.000424058	5.39e-08	1.48e-09	DCAKD
rs4986172	17	43216281	3.07e-05	2.56e-13	2.82e-15	ACBD4
rs544518870	17	43295479	2.76e-08	5.61e-06	5.97e-12	3kb 5' of FMNL1
rs11699259	20	21502454	4.33e-05	0.000101336	7.53e-09	7.8kb 5' of NKX2-2
rs6011033	20	62322699	9.6e-08	0.00132597	9.61e-09	RTEL1
rs9423	22	41855923	1.36e-08	6.75e-05	5.31e-11	PHF5A

## Sheet: Table S10
Table S10. List for cis-eQTL genes of lead SNPs.
Lead SNPs	Symbol	db	Tissues	PeQTL	Reported traits
rs10047072	DAB1	GTEx/v8	Brain_Cerebellar_Hemisphere	1.23602e-07	insomnia
rs10047072	DAB1	GTEx/v8	Brain_Cerebellum	1.34205e-06	insomnia
rs11695810	MAP4K4	GTEx/v8	Esophagus_Muscularis	2.04301e-05	asthma
rs11695810	IL1R2	GTEx/v8	Liver	6.83716e-07
rs11695810	MAP4K4	GTEx/v8	Cells_Cultured_fibroblasts	8.75751e-05	asthma
rs11695810	IL1R2	GTEx/v8	Skin_Not_Sun_Exposed_Suprapubic	5.53594e-11
rs11695810	IL1R2	GTEx/v8	Skin_Sun_Exposed_Lower_leg	5.38476e-11
rs11695810	MAP4K4	GTEx/v8	Testis	1.27561e-05	asthma
rs2299012	P4HA2	GTEx/v8	Artery_Tibial	0.000270058	asthma
rs2299012	RAD50	GTEx/v8	Esophagus_Mucosa	1.17801e-05	asthma
rs2299012	RAD50	GTEx/v8	Nerve_Tibial	1.98259e-08	asthma
rs2299012	RAD50	GTEx/v8	Skin_Not_Sun_Exposed_Suprapubic	2.23837e-05	asthma
rs2299012	KIF3A	GTEx/v8	Skin_Sun_Exposed_Lower_leg	0.000100223	asthma
rs2299012	RAD50	GTEx/v8	Stomach	1.39284e-05	asthma
rs2299012	IL13	GTEx/v8	Testis	2.33737e-05	asthma
rs2299012	RAD50	GTEx/v8	Thyroid	5.59832e-06	asthma
rs1547668	BAK1	GTEx/v8	Adipose_Subcutaneous	4.54446e-06
rs1547668	ITPR3	GTEx/v8	Adipose_Subcutaneous	8.70917e-05	asthma, insomnia
rs1547668	BAK1	GTEx/v8	Whole_Blood	3.98055e-10
rs1547668	ITPR3	GTEx/v8	Whole_Blood	6.34603e-05	asthma, insomnia
rs1547668	BAK1	GTEx/v8	Artery_Aorta	9.3736e-07
rs1547668	LEMD2	GTEx/v8	Artery_Tibial	0.000101324	asthma
rs1547668	BAK1	GTEx/v8	Brain_Cerebellar_Hemisphere	1.88064e-05
rs1547668	BAK1	GTEx/v8	Brain_Cerebellum	5.74158e-05
rs1547668	LEMD2	GTEx/v8	Brain_Cerebellum	1.8486e-10	asthma
rs1547668	BAK1	GTEx/v8	Brain_Cortex	1.20808e-05
rs1547668	BAK1	GTEx/v8	Breast_Mammary_Tissue	3.43522e-08
rs1547668	BAK1	GTEx/v8	Colon_Sigmoid	5.09712e-07
rs1547668	ITPR3	GTEx/v8	Colon_Sigmoid	5.05717e-05	asthma, insomnia
rs1547668	BAK1	GTEx/v8	Esophagus_Mucosa	1.17248e-15
rs1547668	ITPR3	GTEx/v8	Esophagus_Mucosa	6.80102e-05	asthma, insomnia
rs1547668	LEMD2	GTEx/v8	Esophagus_Mucosa	4.9875e-05	asthma
rs1547668	BAK1	GTEx/v8	Esophagus_Muscularis	1.47486e-07
rs1547668	ITPR3	GTEx/v8	Esophagus_Muscularis	8.02412e-05	asthma, insomnia
rs1547668	LEMD2	GTEx/v8	Heart_Atrial_Appendage	7.70717e-05	asthma
rs1547668	IP6K3	GTEx/v8	Lung	4.03881e-12
rs1547668	BAK1	GTEx/v8	Muscle_Skeletal	1.69814e-15
rs1547668	UQCC2	GTEx/v8	Muscle_Skeletal	1.10916e-05	asthma
rs1547668	LEMD2	GTEx/v8	Muscle_Skeletal	7.19923e-07	asthma
rs1547668	IP6K3	GTEx/v8	Nerve_Tibial	2.62505e-09
rs1547668	ITPR3	GTEx/v8	Pancreas	6.5791e-08	asthma, insomnia
rs1547668	ITPR3	GTEx/v8	Prostate	1.01302e-05	asthma, insomnia
rs1547668	BAK1	GTEx/v8	Cells_Cultured_fibroblasts	8.44052e-07
rs1547668	BAK1	GTEx/v8	Skin_Not_Sun_Exposed_Suprapubic	3.44621e-16
rs1547668	BAK1	GTEx/v8	Skin_Sun_Exposed_Lower_leg	4.09914e-12
rs1547668	LEMD2	GTEx/v8	Skin_Sun_Exposed_Lower_leg	4.61156e-05	asthma
rs1547668	BAK1	GTEx/v8	Stomach	1.73275e-07
rs1547668	ITPR3	GTEx/v8	Testis	1.73838e-07	asthma, insomnia
rs1547668	UQCC2	GTEx/v8	Testis	3.90427e-07	asthma
rs1547668	BAK1	GTEx/v8	Thyroid	1.03338e-08
rs1547668	UQCC2	GTEx/v8	Thyroid	2.9531e-06	asthma
rs1547668	IP6K3	GTEx/v8	Thyroid	9.36439e-09
rs1547668	LEMD2	GTEx/v8	Thyroid	9.38389e-25	asthma
rs497273	SPPL3	GTEx/v8	Adipose_Subcutaneous	1.46216e-11	asthma
rs497273	SPPL3	GTEx/v8	Adipose_Visceral_Omentum	7.87832e-11	asthma
rs497273	GATC	GTEx/v8	Adrenal_Gland	6.97854e-05
rs497273	ACADS	GTEx/v8	Artery_Aorta	7.96337e-05
rs497273	SPPL3	GTEx/v8	Artery_Aorta	3.72342e-06	asthma
rs497273	ACADS	GTEx/v8	Artery_Tibial	7.44661e-07
rs497273	SPPL3	GTEx/v8	Artery_Tibial	2.48552e-05	asthma
rs497273	GATC	GTEx/v8	Artery_Tibial	6.49468e-05
rs497273	ACADS	GTEx/v8	Brain_Cerebellar_Hemisphere	2.02214e-05
rs497273	SPPL3	GTEx/v8	Brain_Cerebellar_Hemisphere	2.07892e-05	asthma
rs497273	ACADS	GTEx/v8	Brain_Cerebellum	3.04359e-05
rs497273	SPPL3	GTEx/v8	Brain_Cerebellum	3.68978e-09	asthma
rs497273	ACADS	GTEx/v8	Brain_Cortex	8.46461e-05
rs497273	SPPL3	GTEx/v8	Brain_Cortex	1.07296e-11	asthma
rs497273	SPPL3	GTEx/v8	Brain_Hypothalamus	4.15968e-06	asthma
rs497273	SPPL3	GTEx/v8	Breast_Mammary_Tissue	8.87121e-06	asthma
rs497273	SPPL3	GTEx/v8	Colon_Sigmoid	2.72115e-08	asthma
rs497273	SPPL3	GTEx/v8	Colon_Transverse	3.78961e-12	asthma
rs497273	SPPL3	GTEx/v8	Esophagus_Gastroesophageal_Junction	4.84023e-08	asthma
rs497273	SPPL3	GTEx/v8	Esophagus_Mucosa	7.32452e-06	asthma
rs497273	ACADS	GTEx/v8	Esophagus_Muscularis	7.0082e-05
rs497273	SPPL3	GTEx/v8	Esophagus_Muscularis	1.32004e-14	asthma
rs497273	UNC119B	GTEx/v8	Esophagus_Muscularis	9.70399e-08
rs497273	SPPL3	GTEx/v8	Heart_Atrial_Appendage	1.872e-06	asthma
rs497273	P2RX4	GTEx/v8	Heart_Left_Ventricle	5.03444e-05
rs497273	SPPL3	GTEx/v8	Heart_Left_Ventricle	2.30594e-05	asthma
rs497273	GATC	GTEx/v8	Heart_Left_Ventricle	1.86569e-05
rs497273	SPPL3	GTEx/v8	Lung	1.46736e-06	asthma
rs497273	P2RX4	GTEx/v8	Muscle_Skeletal	0.000124675
rs497273	GATC	GTEx/v8	Muscle_Skeletal	2.83073e-08
rs497273	ACADS	GTEx/v8	Nerve_Tibial	4.26654e-14
rs497273	SPPL3	GTEx/v8	Nerve_Tibial	2.25669e-22	asthma
rs497273	UNC119B	GTEx/v8	Nerve_Tibial	9.42393e-06
rs497273	SPPL3	GTEx/v8	Pancreas	4.92851e-07	asthma
rs497273	SPPL3	GTEx/v8	Pituitary	7.07155e-07	asthma
rs497273	UNC119B	GTEx/v8	Prostate	1.00983e-06
rs497273	SPPL3	GTEx/v8	Cells_Cultured_fibroblasts	3.80057e-15	asthma
rs497273	MLEC	GTEx/v8	Skin_Sun_Exposed_Lower_leg	7.4611e-05
rs497273	SPPL3	GTEx/v8	Stomach	3.47003e-09	asthma
rs497273	ACADS	GTEx/v8	Testis	2.33647e-05
rs497273	SPPL3	GTEx/v8	Testis	3.09084e-17	asthma
rs497273	ACADS	GTEx/v8	Thyroid	9.82331e-35
rs497273	UNC119B	GTEx/v8	Thyroid	2.31046e-05
rs9576151	ALG5	GTEx/v8	Adipose_Subcutaneous	1.12037e-05
rs9576151	ALG5	GTEx/v8	Adipose_Visceral_Omentum	1.84856e-10
rs9576151	ALG5	GTEx/v8	Brain_Caudate_basal_ganglia	2.62379e-05
rs9576151	ALG5	GTEx/v8	Brain_Cortex	2.17361e-05
rs9576151	ALG5	GTEx/v8	Breast_Mammary_Tissue	7.09122e-06
rs9576151	ALG5	GTEx/v8	Colon_Transverse	6.1722e-05
rs9576151	ALG5	GTEx/v8	Esophagus_Mucosa	0.000102447
rs9576151	ALG5	GTEx/v8	Lung	4.07042e-07
rs9576151	ALG5	GTEx/v8	Nerve_Tibial	6.2407e-05
rs9576151	ALG5	GTEx/v8	Cells_Cultured_fibroblasts	2.20085e-09
rs9576151	CSNK1A1L	GTEx/v8	Spleen	3.01883e-05
rs9576151	SUPT20H	GTEx/v8	Testis	1.45246e-13
rs9576151	CSNK1A1L	GTEx/v8	Testis	1.43117e-29
rs9576151	ALG5	GTEx/v8	Thyroid	4.5191e-09
rs10152595	AAGAB	GTEx/v8	Adipose_Subcutaneous	1.94898e-07	asthma
rs10152595	IQCH	GTEx/v8	Adipose_Subcutaneous	3.80932e-09	asthma, insomnia
rs10152595	MAP2K5	GTEx/v8	Adipose_Subcutaneous	1.796e-12	asthma
rs10152595	SMAD3	GTEx/v8	Adipose_Subcutaneous	8.85017e-09	asthma
rs10152595	SKOR1	GTEx/v8	Adipose_Subcutaneous	4.53543e-07
rs10152595	IQCH	GTEx/v8	Adipose_Visceral_Omentum	1.05634e-10	asthma, insomnia
rs10152595	MAP2K5	GTEx/v8	Adipose_Visceral_Omentum	1.18246e-06	asthma
rs10152595	SMAD3	GTEx/v8	Adipose_Visceral_Omentum	3.8232e-07	asthma
rs10152595	MAP2K5	GTEx/v8	Whole_Blood	1.04933e-15	asthma
rs10152595	IQCH	GTEx/v8	Artery_Aorta	0.000121055	asthma, insomnia
rs10152595	MAP2K5	GTEx/v8	Artery_Aorta	1.01351e-08	asthma
rs10152595	SKOR1	GTEx/v8	Artery_Aorta	8.07354e-06
rs10152595	MAP2K5	GTEx/v8	Artery_Coronary	5.52711e-06	asthma
rs10152595	SKOR1	GTEx/v8	Artery_Coronary	2.49532e-05
rs10152595	AAGAB	GTEx/v8	Artery_Tibial	6.08854e-05	asthma
rs10152595	IQCH	GTEx/v8	Artery_Tibial	1.00459e-13	asthma, insomnia
rs10152595	MAP2K5	GTEx/v8	Artery_Tibial	2.97196e-19	asthma
rs10152595	SKOR1	GTEx/v8	Artery_Tibial	6.1469e-08
rs10152595	SKOR1	GTEx/v8	Brain_Frontal_Cortex_BA9	4.55924e-05
rs10152595	IQCH	GTEx/v8	Breast_Mammary_Tissue	2.54095e-10	asthma, insomnia
rs10152595	MAP2K5	GTEx/v8	Breast_Mammary_Tissue	7.44373e-10	asthma
rs10152595	SKOR1	GTEx/v8	Breast_Mammary_Tissue	3.09163e-06
rs10152595	IQCH	GTEx/v8	Colon_Sigmoid	2.94524e-05	asthma, insomnia
rs10152595	MAP2K5	GTEx/v8	Colon_Sigmoid	2.99978e-06	asthma
rs10152595	IQCH	GTEx/v8	Colon_Transverse	1.88492e-09	asthma, insomnia
rs10152595	SKOR1	GTEx/v8	Colon_Transverse	4.74183e-05
rs10152595	SKOR1	GTEx/v8	Esophagus_Gastroesophageal_Junction	4.5613e-06
rs10152595	IQCH	GTEx/v8	Esophagus_Mucosa	1.276e-10	asthma, insomnia
rs10152595	AAGAB	GTEx/v8	Esophagus_Muscularis	5.86808e-06	asthma
rs10152595	IQCH	GTEx/v8	Esophagus_Muscularis	4.29449e-07	asthma, insomnia
rs10152595	MAP2K5	GTEx/v8	Esophagus_Muscularis	1.25208e-12	asthma
rs10152595	SKOR1	GTEx/v8	Esophagus_Muscularis	1.99919e-06
rs10152595	MAP2K5	GTEx/v8	Heart_Atrial_Appendage	3.59868e-13	asthma
rs10152595	MAP2K5	GTEx/v8	Heart_Left_Ventricle	3.42241e-09	asthma
rs10152595	SKOR1	GTEx/v8	Heart_Left_Ventricle	7.21455e-05
rs10152595	AAGAB	GTEx/v8	Lung	6.37812e-06	asthma
rs10152595	IQCH	GTEx/v8	Lung	4.51645e-08	asthma, insomnia
rs10152595	MAP2K5	GTEx/v8	Lung	1.80111e-07	asthma
rs10152595	IQCH	GTEx/v8	Muscle_Skeletal	0.000177591	asthma, insomnia
rs10152595	MAP2K5	GTEx/v8	Muscle_Skeletal	8.79227e-05	asthma
rs10152595	IQCH	GTEx/v8	Nerve_Tibial	4.3488e-12	asthma, insomnia
rs10152595	MAP2K5	GTEx/v8	Nerve_Tibial	9.61228e-14	asthma
rs10152595	SKOR1	GTEx/v8	Nerve_Tibial	3.27579e-05
rs10152595	SKOR1	GTEx/v8	Pancreas	9.55858e-06
rs10152595	IQCH	GTEx/v8	Pituitary	9.8908e-07	asthma, insomnia
rs10152595	MAP2K5	GTEx/v8	Prostate	3.05926e-05	asthma
rs10152595	AAGAB	GTEx/v8	Cells_Cultured_fibroblasts	1.36353e-05	asthma
rs10152595	IQCH	GTEx/v8	Cells_Cultured_fibroblasts	1.84375e-14	asthma, insomnia
rs10152595	IQCH	GTEx/v8	Skin_Not_Sun_Exposed_Suprapubic	5.4477e-13	asthma, insomnia
rs10152595	MAP2K5	GTEx/v8	Skin_Not_Sun_Exposed_Suprapubic	1.08038e-07	asthma
rs10152595	SKOR1	GTEx/v8	Skin_Not_Sun_Exposed_Suprapubic	0.00014301
rs10152595	IQCH	GTEx/v8	Skin_Sun_Exposed_Lower_leg	1.19264e-13	asthma, insomnia
rs10152595	MAP2K5	GTEx/v8	Skin_Sun_Exposed_Lower_leg	7.50171e-07	asthma
rs10152595	SKOR1	GTEx/v8	Skin_Sun_Exposed_Lower_leg	2.33554e-06
rs10152595	AAGAB	GTEx/v8	Spleen	6.19757e-06	asthma
rs10152595	SKOR1	GTEx/v8	Spleen	4.35106e-06
rs10152595	IQCH	GTEx/v8	Stomach	5.47672e-05	asthma, insomnia
rs10152595	AAGAB	GTEx/v8	Thyroid	3.8839e-05	asthma
rs10152595	IQCH	GTEx/v8	Thyroid	4.10283e-23	asthma, insomnia
rs10152595	MAP2K5	GTEx/v8	Thyroid	2.44952e-15	asthma
rs10152595	SKOR1	GTEx/v8	Thyroid	8.08309e-11
rs10152595	MAP2K5	GTEx/v8	Uterus	7.91017e-06	asthma
rs2241099	CLEC16A	GTEx/v8	Adipose_Subcutaneous	2.03288e-05	asthma
rs2241099	CLEC16A	GTEx/v8	Liver	2.93721e-05	asthma
rs2241099	CLEC16A	GTEx/v8	Small_Intestine_Terminal_Ileum	2.20345e-05	asthma
rs2241099	CLEC16A	GTEx/v8	Testis	1.67985e-09	asthma
rs2241099	CLEC16A	GTEx/v8	Thyroid	6.41623e-06	asthma
rs4986172	DCAKD	GTEx/v8	Adipose_Subcutaneous	9.86482e-12
rs4986172	HEXIM1	GTEx/v8	Adipose_Subcutaneous	2.08305e-06	asthma, insomnia
rs4986172	NMT1	GTEx/v8	Adipose_Visceral_Omentum	6.42284e-07	insomnia
rs4986172	DCAKD	GTEx/v8	Adipose_Visceral_Omentum	0.000126059
rs4986172	ACBD4	GTEx/v8	Adipose_Visceral_Omentum	1.21216e-05	insomnia
rs4986172	DCAKD	GTEx/v8	Whole_Blood	9.79596e-10
rs4986172	NMT1	GTEx/v8	Artery_Aorta	2.87234e-08	insomnia
rs4986172	DCAKD	GTEx/v8	Artery_Aorta	3.07853e-06
rs4986172	HEXIM1	GTEx/v8	Artery_Aorta	2.81945e-06	asthma, insomnia
rs4986172	NMT1	GTEx/v8	Artery_Coronary	1.08547e-05	insomnia
rs4986172	NMT1	GTEx/v8	Artery_Tibial	3.46198e-12	insomnia
rs4986172	DCAKD	GTEx/v8	Artery_Tibial	4.13256e-05
rs4986172	ACBD4	GTEx/v8	Artery_Tibial	0.00026313	insomnia
rs4986172	HEXIM1	GTEx/v8	Artery_Tibial	2.89697e-12	asthma, insomnia
rs4986172	NMT1	GTEx/v8	Brain_Cerebellum	2.68934e-05	insomnia
rs4986172	DCAKD	GTEx/v8	Brain_Cerebellum	6.29742e-06
rs4986172	HEXIM1	GTEx/v8	Brain_Frontal_Cortex_BA9	3.87834e-06	asthma, insomnia
rs4986172	NMT1	GTEx/v8	Brain_Nucleus_accumbens_basal_ganglia	2.27985e-05	insomnia
rs4986172	NMT1	GTEx/v8	Breast_Mammary_Tissue	4.14536e-05	insomnia
rs4986172	DCAKD	GTEx/v8	Breast_Mammary_Tissue	5.88105e-06
rs4986172	NMT1	GTEx/v8	Colon_Sigmoid	2.66109e-05	insomnia
rs4986172	DCAKD	GTEx/v8	Colon_Sigmoid	5.68983e-06
rs4986172	NMT1	GTEx/v8	Colon_Transverse	4.65845e-06	insomnia
rs4986172	DCAKD	GTEx/v8	Colon_Transverse	1.76629e-08
rs4986172	NMT1	GTEx/v8	Esophagus_Gastroesophageal_Junction	8.51284e-09	insomnia
rs4986172	DCAKD	GTEx/v8	Esophagus_Gastroesophageal_Junction	1.6199e-10
rs4986172	NMT1	GTEx/v8	Esophagus_Mucosa	8.61363e-05	insomnia
rs4986172	DCAKD	GTEx/v8	Esophagus_Mucosa	1.76216e-14
rs4986172	HEXIM1	GTEx/v8	Esophagus_Mucosa	4.04761e-05	asthma, insomnia
rs4986172	NMT1	GTEx/v8	Esophagus_Muscularis	2.04252e-07	insomnia
rs4986172	PLCD3	GTEx/v8	Esophagus_Muscularis	7.47701e-05
rs4986172	DCAKD	GTEx/v8	Esophagus_Muscularis	7.3818e-09
rs4986172	NMT1	GTEx/v8	Heart_Atrial_Appendage	1.1913e-05	insomnia
rs4986172	NMT1	GTEx/v8	Heart_Left_Ventricle	5.83967e-06	insomnia
rs4986172	DCAKD	GTEx/v8	Heart_Left_Ventricle	7.02155e-05
rs4986172	DCAKD	GTEx/v8	Lung	2.9385e-05
rs4986172	ACBD4	GTEx/v8	Lung	1.96033e-06	insomnia
rs4986172	NMT1	GTEx/v8	Muscle_Skeletal	0.000199008	insomnia
rs4986172	PLCD3	GTEx/v8	Muscle_Skeletal	1.53447e-07
rs4986172	DCAKD	GTEx/v8	Muscle_Skeletal	4.52901e-12
rs4986172	NMT1	GTEx/v8	Nerve_Tibial	3.15223e-09	insomnia
rs4986172	DCAKD	GTEx/v8	Nerve_Tibial	6.73543e-16
rs4986172	ACBD4	GTEx/v8	Nerve_Tibial	8.88143e-07	insomnia
rs4986172	NMT1	GTEx/v8	Pancreas	1.16353e-08	insomnia
rs4986172	DCAKD	GTEx/v8	Pancreas	4.52156e-06
rs4986172	NMT1	GTEx/v8	Pituitary	1.90961e-06	insomnia
rs4986172	NMT1	GTEx/v8	Prostate	4.64728e-07	insomnia
rs4986172	DCAKD	GTEx/v8	Minor_Salivary_Gland	9.4451e-07
rs4986172	NMT1	GTEx/v8	Cells_Cultured_fibroblasts	8.63435e-07	insomnia
rs4986172	HEXIM1	GTEx/v8	Cells_Cultured_fibroblasts	0.000216894	asthma, insomnia
rs4986172	NMT1	GTEx/v8	Skin_Not_Sun_Exposed_Suprapubic	7.66633e-07	insomnia
rs4986172	DCAKD	GTEx/v8	Skin_Not_Sun_Exposed_Suprapubic	6.58997e-09
rs4986172	NMT1	GTEx/v8	Skin_Sun_Exposed_Lower_leg	1.17515e-11	insomnia
rs4986172	DCAKD	GTEx/v8	Skin_Sun_Exposed_Lower_leg	4.20162e-16
rs4986172	NMT1	GTEx/v8	Stomach	1.88633e-05	insomnia
rs4986172	NMT1	GTEx/v8	Thyroid	1.15582e-14	insomnia
rs4986172	DCAKD	GTEx/v8	Thyroid	2.64004e-13
rs4986172	ACBD4	GTEx/v8	Thyroid	8.9598e-09	insomnia
rs6011033	RTEL1	GTEx/v8	Adipose_Subcutaneous	1.21348e-13	asthma
rs6011033	GMEB2	GTEx/v8	Adipose_Visceral_Omentum	5.53155e-11
rs6011033	ARFRP1	GTEx/v8	Whole_Blood	7.99917e-08	asthma
rs6011033	STMN3	GTEx/v8	Whole_Blood	1.57822e-18
rs6011033	GMEB2	GTEx/v8	Artery_Aorta	1.32439e-10
rs6011033	LIME1	GTEx/v8	Artery_Aorta	3.32892e-06
rs6011033	RTEL1	GTEx/v8	Artery_Aorta	4.78669e-22	asthma
rs6011033	RTEL1	GTEx/v8	Artery_Coronary	1.07912e-08	asthma
rs6011033	GMEB2	GTEx/v8	Artery_Tibial	1.29767e-06
rs6011033	TNFRSF6B	GTEx/v8	Artery_Tibial	1.5204e-06
rs6011033	RTEL1	GTEx/v8	Artery_Tibial	5.31676e-36	asthma
rs6011033	STMN3	GTEx/v8	Brain_Caudate_basal_ganglia	2.33514e-08
rs6011033	LIME1	GTEx/v8	Brain_Caudate_basal_ganglia	2.62908e-05
rs6011033	GMEB2	GTEx/v8	Brain_Cerebellar_Hemisphere	3.33197e-11
rs6011033	SLC2A4RG	GTEx/v8	Brain_Cerebellar_Hemisphere	1.52304e-05
rs6011033	ZGPAT	GTEx/v8	Brain_Cerebellar_Hemisphere	1.67116e-05
rs6011033	STMN3	GTEx/v8	Brain_Cerebellar_Hemisphere	6.9492e-12
rs6011033	GMEB2	GTEx/v8	Brain_Cerebellum	3.83026e-06
rs6011033	SLC2A4RG	GTEx/v8	Brain_Cerebellum	3.42032e-06
rs6011033	STMN3	GTEx/v8	Brain_Cerebellum	3.54371e-11
rs6011033	ARFRP1	GTEx/v8	Brain_Cortex	5.62888e-06	asthma
rs6011033	STMN3	GTEx/v8	Brain_Cortex	4.90814e-10
rs6011033	RTEL1	GTEx/v8	Brain_Cortex	1.64263e-05	asthma
rs6011033	STMN3	GTEx/v8	Brain_Nucleus_accumbens_basal_ganglia	2.68598e-05
rs6011033	ARFRP1	GTEx/v8	Brain_Putamen_basal_ganglia	9.64491e-06	asthma
rs6011033	STMN3	GTEx/v8	Brain_Putamen_basal_ganglia	4.80946e-07
rs6011033	LIME1	GTEx/v8	Brain_Putamen_basal_ganglia	2.40742e-05
rs6011033	GMEB2	GTEx/v8	Breast_Mammary_Tissue	9.08431e-07
rs6011033	RTEL1	GTEx/v8	Colon_Sigmoid	2.02721e-10	asthma
rs6011033	RTEL1	GTEx/v8	Esophagus_Gastroesophageal_Junction	6.31349e-17	asthma
rs6011033	GMEB2	GTEx/v8	Esophagus_Muscularis	7.76412e-09
rs6011033	RTEL1	GTEx/v8	Esophagus_Muscularis	5.70937e-15	asthma
rs6011033	SLC2A4RG	GTEx/v8	Liver	7.05414e-07
rs6011033	GMEB2	GTEx/v8	Lung	6.76755e-06
rs6011033	LIME1	GTEx/v8	Muscle_Skeletal	2.48498e-07
rs6011033	RTEL1	GTEx/v8	Muscle_Skeletal	6.49598e-08	asthma
rs6011033	GMEB2	GTEx/v8	Nerve_Tibial	9.36902e-09
rs6011033	GMEB2	GTEx/v8	Cells_Cultured_fibroblasts	0.00014064
rs6011033	ZGPAT	GTEx/v8	Cells_Cultured_fibroblasts	6.03701e-08
rs6011033	TNFRSF6B	GTEx/v8	Cells_Cultured_fibroblasts	4.89042e-05
rs6011033	LIME1	GTEx/v8	Skin_Sun_Exposed_Lower_leg	7.00479e-06
rs6011033	STMN3	GTEx/v8	Spleen	4.29104e-05
rs6011033	RTEL1	GTEx/v8	Testis	7.696e-09	asthma
rs6011033	ARFRP1	GTEx/v8	Thyroid	7.50256e-05	asthma
rs6011033	SLC2A4RG	GTEx/v8	Thyroid	1.56782e-14
rs6011033	ZBTB46	GTEx/v8	Thyroid	6.94907e-05	asthma
rs6011033	RTEL1	GTEx/v8	Thyroid	3.46401e-05	asthma
